# Supplementary material for: Cities can benefit from complex supply chains
Source: NPJ Urban Sustain. 2023 Mar 29;3(1):20. doi: 10.1038/s42949-023-00100-5 (PMC10052311; doi:10.1038/s42949-023-00100-5)
Supplement: Supplementary file 3 — Data 1 [file 42949_2023_100_MOESM3_ESM.xlsx]

## Sheet: S1
Region	Product	fr_perc%	urb_perc%	Production_USD	ECI	SCI1	SCI2	GDP_USD	Population	distance_miles	shock%
Albany	Alcoholic beverages	2.08414	85.2802	551.829	-0.324209	0.743559	0.367838	59556406	1170241	1700.34	7.92094
Atlanta	Alcoholic beverages	2.71673	79.5219	3673.19	1.25934	-0.69516	0.681587	311151978	6077035	1968.94	2.3694
Austin	Alcoholic beverages	3.6936	94.9105	1175.02	1.05851	0.491174	0.00657728	99254275	1834586	1719	4.55626
Baltimore	Alcoholic beverages	12.2676	68.7877	2003.36	-0.11831	0.0250104	0.437821	165503885	2754637	2226.04	14.185
BatonRouge	Alcoholic beverages	1.50062	77.8353	200.925	-0.76541	0.66604	-1.57891	49368176	813125	2052.18	11.9873
Beaumont	Alcoholic beverages	5.87204	86.6569	111.271	-0.748951	0.372155	-1.70867	27559991	404048	1730.39	10.8755
Birmingham	Alcoholic beverages	1.84521	76.3935	559.106	1.14239	0.887365	0.0488516	58428685	1307438	1689.78	10.6103
Boston	Alcoholic beverages	8.62433	84.3045	4179.66	0.0773393	0.434591	0.693904	512812568	7895951	1594.47	6.11751
Buffalo	Alcoholic beverages	2.47624	87.6187	1474.27	-0.097901	-0.917686	0.103653	60072173	1213967	1511.53	5.05154
Charleston	Alcoholic beverages	5.5517	47.1785	270.079	0.864238	-0.87354	0.284469	31340382	696839	1746.24	17.1981
Charlotte	Alcoholic beverages	2.05371	91.2445	938.16	1.08429	0.0690178	0.32307	120980242	2142208	2224.06	6.50649
Chicago	Alcoholic beverages	15.4987	75.3812	7602.23	1.45144	-0.54731	0.316903	571347291	9738322	1702.47	4.02603
Cincinnati	Alcoholic beverages	4.62186	89.4842	2083.11	1.37643	0.0835842	0.217017	112914989	2125667	2323.74	3.90782
Cleveland	Alcoholic beverages	2.00243	93.9304	1279.04	0.376531	0.155611	0.0147441	168672698	3498611	1975.09	2.77023
Columbus	Alcoholic beverages	1.55575	89.1619	2077.92	1.10285	0.690337	0.385679	114488647	2351437	2309.88	3.80698
CorpusChristi	Alcoholic beverages	5.28017	64.7924	143.721	-1.22147	0.150553	-1.20486	25292683	510853	1744.76	2.25738
Dallas	Alcoholic beverages	5.63024	76.6205	3995.9	1.59025	-0.336776	0.505893	390043661	7056147	1249.37	2.93797
Dayton	Alcoholic beverages	1.08322	95.3214	382.148	0.331313	0.924896	-0.233664	45498102	1080021	2796.42	2.78542
Denver	Alcoholic beverages	5.99308	75.449	3335.06	-0.465084	0.481447	0.427417	185232003	3218975	847.272	2.99677
Detroit	Alcoholic beverages	2.60526	77.9056	1488.46	0.272482	-0.821274	0.193775	251505227	5321185	1575.43	2.48398
ElPaso	Alcoholic beverages	5.07931	86.6881	149.907	1.00259	-0.489675	0.0931682	27525750	835667	1130.03	6.07146
FortWayne	Alcoholic beverages	5.91104	93.988	442.438	0.844705	0.895168	0.142145	25987986	616987	2713.81	19.5111
Fresno	Alcoholic beverages	10.0065	87.5016	960.134	0.613541	0.481265	0.190162	40557017	1096572	898.611	5.48073
GrandRapids	Alcoholic beverages	1.96907	93.6491	665.116	0.96531	0.827861	0.191313	58362972	1397833	1669.16	2.52659
Greensboro	Alcoholic beverages	1.72379	78.4078	1343.66	0.904142	0.90223	0.354707	70982529	1570685	2669.06	7.39946
Greenville	Alcoholic beverages	0.715377	37.7522	85.4318	0.751275	0.968982	-0.0953479	53637094	1382635	2162.9	4.00447
Hartford	Alcoholic beverages	3.92637	88.7988	351.932	0.685968	1.02111	0.367182	87293146	1215307	3241.31	3.02098
Houston	Alcoholic beverages	10.185	84.7259	4442.55	0.0590711	-0.596461	-1.13153	411724369	6378122	1443.12	5.66279
Indianapolis	Alcoholic beverages	5.01885	76.4998	1146.18	1.5448	0.72269	0.171609	127433333	2310169	2387.53	1.78671
Jacksonville	Alcoholic beverages	13.0866	59.6482	2489.25	-0.255743	-0.0263105	0.712256	62346973	1450534	1386.36	6.59494
KansasCity	Alcoholic beverages	6.24938	69.4285	1295.6	1.42588	0.62518	0.263502	119670644	2376530	1309.13	0.909251
Knoxville	Alcoholic beverages	1.22283	97.0184	413.174	1.53734	0.651614	0.337944	42636395	1090652	1699.99	11.1921
LakeCharles	Alcoholic beverages	0.590505	56.4776	60.8995	-0.71247	0.226415	-0.975041	13514066	201110	1613.77	10.9115
Laredo	Alcoholic beverages	27.9196	57.0227	402.558	0.670739	-0.846032	0.225472	9329405	260595	1047.7	17.4991
LasVegas	Alcoholic beverages	11.1432	81.5451	1043.42	0.517016	0.913795	0.309202	90704079	2032809	861.605	10.3067
LosAngeles	Alcoholic beverages	9.29833	79.9931	9738.45	0.954885	-0.821274	0.390024	966466036	18181675	823.126	1.62037
Louisville	Alcoholic beverages	16.2398	61.0444	2331.18	1.46163	-0.626885	0.119092	58031853	1170892	1784.02	10.8637
Memphis	Alcoholic beverages	3.72574	77.6188	280.578	1.59255	-0.357166	0.899734	56936214	1039378	1429.53	3.68869
Miami	Alcoholic beverages	18.5263	69.0425	2396.97	0.0980082	-0.87354	0.337853	277981108	6357838	972.163	6.01967
Milwaukee	Alcoholic beverages	3.0422	75.5861	2272.3	0.569887	0.738922	0.328075	105011108	2037220	1495.19	1.10576
Minneapolis	Alcoholic beverages	6.93682	82.987	2224.49	-1.04762	0.329939	-0.120304	216707297	3632345	1216.83	5.65471
Mobile	Alcoholic beverages	0.397756	84.4686	143.351	-0.63542	-0.277496	0.0285814	22918627	603961	1361.21	11.0084
Nashville	Alcoholic beverages	1.40553	68.0315	772.883	1.18028	0.7999	0.517059	98210362	1846180	1867.97	6.72662
NewOrleans	Alcoholic beverages	5.84041	83.7956	1001.6	-0.560198	-0.0671792	-0.967252	76407149	1397209	1616.5	15.0934
Norfolk	Alcoholic beverages	4.97907	72.4281	1549.52	0.340641	-0.84386	-0.0422456	84444582	1661214	1568.12	12.8571
NYCity	Alcoholic beverages	20.4886	75.0931	15594.9	0.390222	-0.821274	0.661363	1640737533	23352510	1624.82	6.97861
OklahomaCity	Alcoholic beverages	0.515465	77.443	418.744	1.33302	1.01374	-0.0751656	68630900	1368369	2060.33	1.4853
Omaha	Alcoholic beverages	1.76075	85.1734	475.959	1.0572	0.797246	-0.352764	46954969	798881	1560.55	4.94304
Orlando	Alcoholic beverages	1.14057	69.7637	1544.98	0.770602	0.606001	0.266885	116550214	2922274	1612.53	3.8332
Philadelphia	Alcoholic beverages	6.59097	79.7842	1986.12	-0.327276	-0.750105	0.494522	408763236	7023469	1892.45	0.9562
Phoenix	Alcoholic beverages	2.63055	83.5291	2013.56	1.2506	0.679972	0.500279	192799880	4329756	1052.76	2.68236
Pittsburgh	Alcoholic beverages	0.800874	63.4589	597.842	1.16156	0.490867	0.065278	132886577	2538542	2037.2	4.78176
Portland	Alcoholic beverages	3.34636	73.9646	884.635	0.268864	0.541065	0.0851162	144020095	2991155	833.38	3.31875
Raleigh	Alcoholic beverages	1.50827	52.2365	559.978	1.07754	0.599502	0.477061	107472403	1996120	2374.77	5.54599
Richmond	Alcoholic beverages	6.40117	80.4138	686.063	-0.57399	0.83641	0.169691	70712118	1232955	1926.16	2.54328
Rochester	Alcoholic beverages	13.0376	75.9764	1431.12	1.16908	0.862011	0.478442	58063541	1176568	1631.87	5.92024
Sacramento	Alcoholic beverages	2.91668	95.8777	877.361	1.09816	0.51135	0.359997	113156396	2455366	1012.53	16.056
SaltLakeCity	Alcoholic beverages	0.322067	74.2401	316.651	0.936759	0.881488	-0.194315	110361016	2349121	1234.35	15.2709
SanAntonio	Alcoholic beverages	18.6436	72.0042	1415.15	0.962978	0.529326	0.225264	92610410	2236981	1809.85	4.61809
SanDiego	Alcoholic beverages	3.13403	96.2999	1106.19	0.874729	-0.218476	0.749091	180338029	3174335	773.772	6.00667
SanFrancisco	Alcoholic beverages	11.8661	69.5532	14336.3	-0.120371	-0.544706	0.383947	644381799	8364063	847.104	3.75512
Savannah	Alcoholic beverages	18.6382	58.2378	326.62	0.475716	-0.900691	0.10145	21773953	515253	1523.32	10.264
Seattle	Alcoholic beverages	6.61001	58.6833	985.728	-0.00236218	-0.368444	0.449787	301682179	4404564	771.043	6.77845
StLouis	Alcoholic beverages	10.1881	78.7099	3097.13	-2.05279	0.293186	-0.162087	150197893	2901493	1463.02	9.30859
Tampa	Alcoholic beverages	8.86722	69.9	3010.46	-0.306318	0.515994	0.042715	120334797	2843636	1425.69	4.14838
Tucson	Alcoholic beverages	0.812957	87.6534	262.656	0.229859	0.166639	0.419448	37978117	1040411	1160.48	2.23589
Tulsa	Alcoholic beverages	0.282941	82.5141	575.317	-0.801934	0.976245	-0.337168	56217767	1122629	1559.42	13.5793
WashingtonDC	Alcoholic beverages	5.0543	81.6091	1717.46	1.26154	-0.673321	0.533205	440899163	5811111	1992.43	3.34346
Wichita	Alcoholic beverages	3.12191	94.5315	215.74	1.21208	0.942617	-0.780582	29645201	672251	1649.18	3.413
Albany	Animal feed	2.26662	45.9719	145.955	-0.324209	0.743559	0.367838	59556406	1170241	2141.27	2.28689
Atlanta	Animal feed	0.540445	65.1199	3615.46	1.25934	-0.69516	0.681587	311151978	6077035	1935.2	3.9048
Austin	Animal feed	11.4566	66.7133	56.0768	1.05851	0.491174	0.00657728	99254275	1834586	1588.84	5.09201
Baltimore	Animal feed	2.14886	36.154	109.507	-0.11831	0.0250104	0.437821	165503885	2754637	2214.09	9.69591
BatonRouge	Animal feed	0.0681023	78.7755	454.647	-0.76541	0.66604	-1.57891	49368176	813125	1864.1	8.87481
Beaumont	Animal feed	4.91487	89.951	8.7842	-0.748951	0.372155	-1.70867	27559991	404048	1878.48	9.12258
Birmingham	Animal feed	0.595591	39.0955	55.1564	1.14239	0.887365	0.0488516	58428685	1307438	1962.19	1.85248
Boston	Animal feed	6.87523	57.7338	1014.14	0.0773393	0.434591	0.693904	512812568	7895951	1831.77	3.65396
Buffalo	Animal feed	4.25808	81.9862	333.676	-0.097901	-0.917686	0.103653	60072173	1213967	1471.79	5.27011
Charleston	Animal feed	7.2605	22.4481	39.704	0.864238	-0.87354	0.284469	31340382	696839	1324.47	19.016
Charlotte	Animal feed	5.4994	73.5172	81.8052	1.08429	0.0690178	0.32307	120980242	2142208	2290.9	5.31207
Chicago	Animal feed	8.36745	39.0444	2285.04	1.45144	-0.54731	0.316903	571347291	9738322	1846.06	3.21052
Cincinnati	Animal feed	6.73323	73.0242	424.088	1.37643	0.0835842	0.217017	112914989	2125667	2117.86	2.37026
Cleveland	Animal feed	12.6458	66.7618	426.359	0.376531	0.155611	0.0147441	168672698	3498611	1967.71	13.4629
Columbus	Animal feed	3.07248	72.2075	3432.9	1.10285	0.690337	0.385679	114488647	2351437	2404.46	8.22829
CorpusChristi	Animal feed	3.27168	84.6512	14.6535	-1.22147	0.150553	-1.20486	25292683	510853	1364.52	28.2435
Dallas	Animal feed	3.70102	65.0818	2345.07	1.59025	-0.336776	0.505893	390043661	7056147	1397.91	5.33541
Dayton	Animal feed	2.02547	54.2192	1150.46	0.331313	0.924896	-0.233664	45498102	1080021	2781.47	12.8212
Denver	Animal feed	1.66892	52.5676	1155.1	-0.465084	0.481447	0.427417	185232003	3218975	1100.68	5.75047
Detroit	Animal feed	5.69398	47.3089	244.127	0.272482	-0.821274	0.193775	251505227	5321185	1459.02	6.54031
ElPaso	Animal feed	2.28363	41.9841	63.2507	1.00259	-0.489675	0.0931682	27525750	835667	903.114	26.9396
FortWayne	Animal feed	1.04918	55.7147	861.482	0.844705	0.895168	0.142145	25987986	616987	2821.87	12.4838
Fresno	Animal feed	3.6064	47.1118	1000.65	0.613541	0.481265	0.190162	40557017	1096572	1078.6	3.92054
GrandRapids	Animal feed	2.40577	67.1764	454.097	0.96531	0.827861	0.191313	58362972	1397833	1845.92	1.78489
Greensboro	Animal feed	7.3558	73.7612	323.148	0.904142	0.90223	0.354707	70982529	1570685	2334.32	6.85525
Greenville	Animal feed	5.94656	69.6328	340.947	0.751275	0.968982	-0.0953479	53637094	1382635	2316.34	6.65505
Hartford	Animal feed	4.47082	70.5294	173.023	0.685968	1.02111	0.367182	87293146	1215307	3178.14	2.31845
Houston	Animal feed	6.83323	84.4285	1919.78	0.0590711	-0.596461	-1.13153	411724369	6378122	1342.43	3.19966
Indianapolis	Animal feed	1.7162	29.3979	967.775	1.5448	0.72269	0.171609	127433333	2310169	2412.76	10.9859
Jacksonville	Animal feed	4.32583	68.8066	22.3822	-0.255743	-0.0263105	0.712256	62346973	1450534	1273.89	5.58505
KansasCity	Animal feed	5.29414	33.8146	1610.93	1.42588	0.62518	0.263502	119670644	2376530	1534.51	4.39224
Knoxville	Animal feed	3.42909	60.263	182.058	1.53734	0.651614	0.337944	42636395	1090652	2498.49	5.43697
LakeCharles	Animal feed	0.0433033	53.2428	6.8309	-0.71247	0.226415	-0.975041	13514066	201110	1905.66	27.813
Laredo	Animal feed	0.99224	60.1747	5.0751	0.670739	-0.846032	0.225472	9329405	260595	970.056	10.3669
LasVegas	Animal feed	3.20409	27.9141	14.7225	0.517016	0.913795	0.309202	90704079	2032809	1101.91	3.42798
LosAngeles	Animal feed	8.31388	62.0287	2258.6	0.954885	-0.821274	0.390024	966466036	18181675	768.413	8.38582
Louisville	Animal feed	2.74399	11.006	232.299	1.46163	-0.626885	0.119092	58031853	1170892	2029.75	3.54629
Memphis	Animal feed	9.58812	48.2883	263.764	1.59255	-0.357166	0.899734	56936214	1039378	1645.85	4.25353
Miami	Animal feed	6.66674	82.6689	1080.81	0.0980082	-0.87354	0.337853	277981108	6357838	942.445	5.05507
Milwaukee	Animal feed	7.03204	33.5333	2368.97	0.569887	0.738922	0.328075	105011108	2037220	1609.19	5.34034
Minneapolis	Animal feed	3.12167	27.4926	1688	-1.04762	0.329939	-0.120304	216707297	3632345	1242.82	10.1647
Mobile	Animal feed	1.64071	90.476	21.4414	-0.63542	-0.277496	0.0285814	22918627	603961	1301.34	1.61881
Nashville	Animal feed	1.79752	34.8852	177.566	1.18028	0.7999	0.517059	98210362	1846180	2074.76	5.33108
NewOrleans	Animal feed	0.0492421	70.3156	1969.71	-0.560198	-0.0671792	-0.967252	76407149	1397209	1372.57	7.35821
Norfolk	Animal feed	4.10227	85.4124	537.693	0.340641	-0.84386	-0.0422456	84444582	1661214	1410.75	28.5406
NYCity	Animal feed	14.5647	50.0555	2377.18	0.390222	-0.821274	0.661363	1640737533	23352510	1528.82	3.08371
OklahomaCity	Animal feed	0.23239	52.2753	1662.14	1.33302	1.01374	-0.0751656	68630900	1368369	2240.45	5.29522
Omaha	Animal feed	8.66881	18.3556	871.269	1.0572	0.797246	-0.352764	46954969	798881	1464.61	3.53655
Orlando	Animal feed	4.55497	80.8117	114.668	0.770602	0.606001	0.266885	116550214	2922274	1335.35	6.16881
Philadelphia	Animal feed	10.4362	29.8738	394.189	-0.327276	-0.750105	0.494522	408763236	7023469	1710.14	2.35752
Phoenix	Animal feed	1.50143	38.1853	1720.6	1.2506	0.679972	0.500279	192799880	4329756	1087.16	17.6844
Pittsburgh	Animal feed	7.07357	45.9122	88.4241	1.16156	0.490867	0.065278	132886577	2538542	2205.84	4.3313
Portland	Animal feed	4.22737	61.9886	568.76	0.268864	0.541065	0.0851162	144020095	2991155	875.897	16.428
Raleigh	Animal feed	5.22266	52.8947	407.661	1.07754	0.599502	0.477061	107472403	1996120	2013.77	5.08941
Richmond	Animal feed	3.01755	63.8109	258.546	-0.57399	0.83641	0.169691	70712118	1232955	2200.09	3.4951
Rochester	Animal feed	3.00323	65.1315	96.8652	1.16908	0.862011	0.478442	58063541	1176568	1984.34	2.012
Sacramento	Animal feed	7.47904	30.7259	65.3838	1.09816	0.51135	0.359997	113156396	2455366	1034.06	3.54434
SaltLakeCity	Animal feed	1.66722	43.1239	1033.98	0.936759	0.881488	-0.194315	110361016	2349121	1139.92	2.39384
SanAntonio	Animal feed	2.94662	54.892	284.827	0.962978	0.529326	0.225264	92610410	2236981	1433.53	5.02624
SanDiego	Animal feed	15.5724	79.7142	83.8249	0.874729	-0.218476	0.749091	180338029	3174335	762.161	3.98823
SanFrancisco	Animal feed	9.76877	42.1297	1524.45	-0.120371	-0.544706	0.383947	644381799	8364063	809.294	4.08531
Savannah	Animal feed	0.524994	80.3726	243.288	0.475716	-0.900691	0.10145	21773953	515253	1375.91	22.3876
Seattle	Animal feed	8.7089	50.3403	1302.96	-0.00236218	-0.368444	0.449787	301682179	4404564	688.623	7.45422
StLouis	Animal feed	10.7397	26.1274	419.01	-2.05279	0.293186	-0.162087	150197893	2901493	1597.72	6.83284
Tampa	Animal feed	2.31161	51.1672	180.843	-0.306318	0.515994	0.042715	120334797	2843636	1239.3	3.96037
Tucson	Animal feed	0.996808	67.3018	20.1981	0.229859	0.166639	0.419448	37978117	1040411	903.625	7.74505
Tulsa	Animal feed	0.580333	18.6292	70.6455	-0.801934	0.976245	-0.337168	56217767	1122629	2389.76	6.80244
WashingtonDC	Animal feed	4.87928	63.2402	86.7152	1.26154	-0.673321	0.533205	440899163	5811111	1918.93	16.3424
Wichita	Animal feed	5.40271	19.2461	212.447	1.21208	0.942617	-0.780582	29645201	672251	1685.99	13.2011
Albany	Articles-base metal	6.94467	66.3954	1092.28	-0.324209	0.743559	0.367838	59556406	1170241	1558.22	7.55699
Atlanta	Articles-base metal	22.8806	55.7496	5654.43	1.25934	-0.69516	0.681587	311151978	6077035	1491.56	3.00784
Austin	Articles-base metal	21.778	69.2016	904.599	1.05851	0.491174	0.00657728	99254275	1834586	1237.45	3.68671
Baltimore	Articles-base metal	11.864	56.9662	1544.17	-0.11831	0.0250104	0.437821	165503885	2754637	1732.07	9.31967
BatonRouge	Articles-base metal	6.67715	67.0438	1805.19	-0.76541	0.66604	-1.57891	49368176	813125	1545.03	2.98303
Beaumont	Articles-base metal	7.30994	74.7827	1184.49	-0.748951	0.372155	-1.70867	27559991	404048	1644.12	4.10683
Birmingham	Articles-base metal	13.0789	60.3392	6731.35	1.14239	0.887365	0.0488516	58428685	1307438	1667.09	3.39963
Boston	Articles-base metal	12.5432	71.2247	4460.42	0.0773393	0.434591	0.693904	512812568	7895951	1352.97	3.03308
Buffalo	Articles-base metal	4.93396	79.1751	2741.79	-0.097901	-0.917686	0.103653	60072173	1213967	1451.68	5.71868
Charleston	Articles-base metal	19.7889	62.3792	376.574	0.864238	-0.87354	0.284469	31340382	696839	1325.78	3.99799
Charlotte	Articles-base metal	24.2073	53.582	2810.88	1.08429	0.0690178	0.32307	120980242	2142208	1701.36	4.30393
Chicago	Articles-base metal	27.965	56.3027	18575.8	1.45144	-0.54731	0.316903	571347291	9738322	1659.41	6.3319
Cincinnati	Articles-base metal	14.5391	73.4331	3229.96	1.37643	0.0835842	0.217017	112914989	2125667	1897.54	2.57806
Cleveland	Articles-base metal	21.7307	57.5153	8430.86	0.376531	0.155611	0.0147441	168672698	3498611	1639.69	7.46261
Columbus	Articles-base metal	11.7698	76.593	7310.33	1.10285	0.690337	0.385679	114488647	2351437	1890.26	8.14673
CorpusChristi	Articles-base metal	9.20714	62.9665	501.497	-1.22147	0.150553	-1.20486	25292683	510853	1114.64	3.25577
Dallas	Articles-base metal	17.5365	61.4287	12149.6	1.59025	-0.336776	0.505893	390043661	7056147	1221.97	5.1172
Dayton	Articles-base metal	8.48582	78.8759	2078.86	0.331313	0.924896	-0.233664	45498102	1080021	2133.51	5.81147
Denver	Articles-base metal	8.94794	64.216	4502.44	-0.465084	0.481447	0.427417	185232003	3218975	963.244	2.94319
Detroit	Articles-base metal	13.5178	65.7187	8437.38	0.272482	-0.821274	0.193775	251505227	5321185	1550.79	3.29425
ElPaso	Articles-base metal	3.95517	77.5367	373.343	1.00259	-0.489675	0.0931682	27525750	835667	821.494	7.67738
FortWayne	Articles-base metal	9.91775	72.961	1159.93	0.844705	0.895168	0.142145	25987986	616987	2091.74	5.42984
Fresno	Articles-base metal	12.3747	70.2564	610.099	0.613541	0.481265	0.190162	40557017	1096572	809.851	4.86498
GrandRapids	Articles-base metal	15.2104	71.3854	2776.67	0.96531	0.827861	0.191313	58362972	1397833	1623.66	2.39328
Greensboro	Articles-base metal	14.7598	67.4313	3012.05	0.904142	0.90223	0.354707	70982529	1570685	1752.08	4.91282
Greenville	Articles-base metal	18.5336	68.9437	3061.07	0.751275	0.968982	-0.0953479	53637094	1382635	1681.45	5.46449
Hartford	Articles-base metal	17.3479	67.2853	2130.5	0.685968	1.02111	0.367182	87293146	1215307	1610.09	5.41526
Houston	Articles-base metal	26.0965	63.4056	30165.8	0.0590711	-0.596461	-1.13153	411724369	6378122	1196.03	1.41478
Indianapolis	Articles-base metal	15.1077	67.2188	3764.45	1.5448	0.72269	0.171609	127433333	2310169	1773.69	4.97584
Jacksonville	Articles-base metal	14.588	65.8106	776.989	-0.255743	-0.0263105	0.712256	62346973	1450534	1296.69	4.85107
KansasCity	Articles-base metal	13.335	67.6902	4644.57	1.42588	0.62518	0.263502	119670644	2376530	1407.43	8.89043
Knoxville	Articles-base metal	16.7755	65.52	1613.05	1.53734	0.651614	0.337944	42636395	1090652	1716.58	3.51615
LakeCharles	Articles-base metal	2.076	76.8305	92.2082	-0.71247	0.226415	-0.975041	13514066	201110	1922.02	2.70454
Laredo	Articles-base metal	2.70648	71.0822	48.6501	0.670739	-0.846032	0.225472	9329405	260595	923.075	4.90552
LasVegas	Articles-base metal	13.6623	62.154	447.987	0.517016	0.913795	0.309202	90704079	2032809	831.769	2.42874
LosAngeles	Articles-base metal	26.8619	62.8115	17098.9	0.954885	-0.821274	0.390024	966466036	18181675	735.855	0.653546
Louisville	Articles-base metal	14.9972	61.618	1283.63	1.46163	-0.626885	0.119092	58031853	1170892	1820.63	2.7069
Memphis	Articles-base metal	28.4554	51.7779	754.167	1.59255	-0.357166	0.899734	56936214	1039378	1582.74	5.32894
Miami	Articles-base metal	10.9706	72.8485	1931.46	0.0980082	-0.87354	0.337853	277981108	6357838	931.99	2.43324
Milwaukee	Articles-base metal	11.5054	66.4945	5641.69	0.569887	0.738922	0.328075	105011108	2037220	1461.46	3.61234
Minneapolis	Articles-base metal	15.8218	55.9089	5301.68	-1.04762	0.329939	-0.120304	216707297	3632345	1072.72	8.16687
Mobile	Articles-base metal	21.0712	69.3772	718.525	-0.63542	-0.277496	0.0285814	22918627	603961	1294.59	16.2852
Nashville	Articles-base metal	20.517	64.3305	2996.52	1.18028	0.7999	0.517059	98210362	1846180	1609.07	1.65955
NewOrleans	Articles-base metal	16.4106	52.0479	769.109	-0.560198	-0.0671792	-0.967252	76407149	1397209	1346.65	3.96639
Norfolk	Articles-base metal	11.9269	73.2457	1343.08	0.340641	-0.84386	-0.0422456	84444582	1661214	1385.54	3.76697
NYCity	Articles-base metal	21.8765	64.3686	16852.6	0.390222	-0.821274	0.661363	1640737533	23352510	1507.83	6.49161
OklahomaCity	Articles-base metal	6.87926	73.6274	2564.47	1.33302	1.01374	-0.0751656	68630900	1368369	1326.54	3.27864
Omaha	Articles-base metal	10.2886	50.8603	1038.72	1.0572	0.797246	-0.352764	46954969	798881	1478.62	5.34691
Orlando	Articles-base metal	8.38546	56.3549	1206.9	0.770602	0.606001	0.266885	116550214	2922274	1184.01	2.47078
Philadelphia	Articles-base metal	16.6988	64.1935	6998.39	-0.327276	-0.750105	0.494522	408763236	7023469	1612.17	5.50769
Phoenix	Articles-base metal	8.14709	79.5431	3038.79	1.2506	0.679972	0.500279	192799880	4329756	845.955	1.02056
Pittsburgh	Articles-base metal	8.34227	54.9863	2707.7	1.16156	0.490867	0.065278	132886577	2538542	1537.93	6.56972
Portland	Articles-base metal	18.4372	69.5972	3156.03	0.268864	0.541065	0.0851162	144020095	2991155	622.311	1.72449
Raleigh	Articles-base metal	19.1909	64.718	982.063	1.07754	0.599502	0.477061	107472403	1996120	1695.04	4.07786
Richmond	Articles-base metal	5.80938	75.1126	1945.5	-0.57399	0.83641	0.169691	70712118	1232955	1644.62	4.64544
Rochester	Articles-base metal	4.95871	72.6775	1152.42	1.16908	0.862011	0.478442	58063541	1176568	1481.52	4.19695
Sacramento	Articles-base metal	8.60498	76.4199	1321.95	1.09816	0.51135	0.359997	113156396	2455366	854.987	0.341357
SaltLakeCity	Articles-base metal	8.19803	69.127	2863.07	0.936759	0.881488	-0.194315	110361016	2349121	866.158	7.35975
SanAntonio	Articles-base metal	16.5226	71.0858	2202.05	0.962978	0.529326	0.225264	92610410	2236981	1177.79	3.80421
SanDiego	Articles-base metal	11.3755	78.2966	1735.59	0.874729	-0.218476	0.749091	180338029	3174335	723.695	4.66043
SanFrancisco	Articles-base metal	20.8942	65.3152	4837.51	-0.120371	-0.544706	0.383947	644381799	8364063	723.552	2.37809
Savannah	Articles-base metal	16.0294	69.3257	551.603	0.475716	-0.900691	0.10145	21773953	515253	1371.52	5.52411
Seattle	Articles-base metal	12.3922	77.4702	4398.47	-0.00236218	-0.368444	0.449787	301682179	4404564	587.157	2.50451
StLouis	Articles-base metal	13.6264	64.8551	4043.94	-2.05279	0.293186	-0.162087	150197893	2901493	1546.14	5.50757
Tampa	Articles-base metal	11.4831	73.4378	1071.04	-0.306318	0.515994	0.042715	120334797	2843636	1137.99	4.92808
Tucson	Articles-base metal	4.47964	78.315	436.718	0.229859	0.166639	0.419448	37978117	1040411	798.1	11.9548
Tulsa	Articles-base metal	6.3368	79.5275	3983.59	-0.801934	0.976245	-0.337168	56217767	1122629	1356.93	7.70253
WashingtonDC	Articles-base metal	10.4226	67.6721	1194.53	1.26154	-0.673321	0.533205	440899163	5811111	1711.49	5.39032
Wichita	Articles-base metal	9.9371	57.0028	835.211	1.21208	0.942617	-0.780582	29645201	672251	1298.87	2.82461
Albany	Base metals	13.4465	53.6899	507.224	-0.324209	0.743559	0.367838	59556406	1170241	1644.7	4.15836
Atlanta	Base metals	16.5643	59.8326	10140.1	1.25934	-0.69516	0.681587	311151978	6077035	1523.93	1.03558
Austin	Base metals	21.9393	55.9059	377.332	1.05851	0.491174	0.00657728	99254275	1834586	1298.68	3.16056
Baltimore	Base metals	45.6242	44.8482	2126.03	-0.11831	0.0250104	0.437821	165503885	2754637	1961.89	3.67271
BatonRouge	Base metals	5.30075	83.5546	722.636	-0.76541	0.66604	-1.57891	49368176	813125	1634.23	4.76698
Beaumont	Base metals	7.41788	86.3129	1144.37	-0.748951	0.372155	-1.70867	27559991	404048	1774.18	7.24162
Birmingham	Base metals	11.0215	49.6635	5281.3	1.14239	0.887365	0.0488516	58428685	1307438	1625.56	0.774864
Boston	Base metals	8.03291	76.1532	5573.76	0.0773393	0.434591	0.693904	512812568	7895951	1461.23	6.37634
Buffalo	Base metals	6.78589	76.9469	4487.29	-0.097901	-0.917686	0.103653	60072173	1213967	1458.82	3.87299
Charleston	Base metals	11.0873	59.7839	2671.8	0.864238	-0.87354	0.284469	31340382	696839	1366.47	2.38782
Charlotte	Base metals	7.27069	67.9437	2472.23	1.08429	0.0690178	0.32307	120980242	2142208	1935.18	5.02286
Chicago	Base metals	10.5221	64.3087	40164.8	1.45144	-0.54731	0.316903	571347291	9738322	1640.09	8.17796
Cincinnati	Base metals	8.64131	52.1651	8692.76	1.37643	0.0835842	0.217017	112914989	2125667	2036.47	4.86502
Cleveland	Base metals	12.8635	58.6367	14760.7	0.376531	0.155611	0.0147441	168672698	3498611	1706.79	5.38258
Columbus	Base metals	11.7319	69.2892	3267.5	1.10285	0.690337	0.385679	114488647	2351437	1995.18	3.77242
CorpusChristi	Base metals	5.96006	56.9273	746.942	-1.22147	0.150553	-1.20486	25292683	510853	1295.92	3.96633
Dallas	Base metals	15.0547	62.9374	9163.14	1.59025	-0.336776	0.505893	390043661	7056147	1221.28	2.72126
Dayton	Base metals	9.59791	63.5779	2108.48	0.331313	0.924896	-0.233664	45498102	1080021	2265.38	6.30695
Denver	Base metals	3.36623	71.8625	2691.7	-0.465084	0.481447	0.427417	185232003	3218975	1025.01	3.55943
Detroit	Base metals	8.35885	66.6722	13053.1	0.272482	-0.821274	0.193775	251505227	5321185	1545.23	1.16736
ElPaso	Base metals	1.17082	61.8558	2924.31	1.00259	-0.489675	0.0931682	27525750	835667	840.185	3.18191
FortWayne	Base metals	4.67835	64.5188	7660.37	0.844705	0.895168	0.142145	25987986	616987	2230.56	2.07127
Fresno	Base metals	7.8814	75.9889	514.608	0.613541	0.481265	0.190162	40557017	1096572	975.052	3.39491
GrandRapids	Base metals	8.62039	63.9308	3738.15	0.96531	0.827861	0.191313	58362972	1397833	1647.9	7.28747
Greensboro	Base metals	4.02956	67.6119	1720.67	0.904142	0.90223	0.354707	70982529	1570685	2006.72	2.71202
Greenville	Base metals	7.3718	60.1231	1097.98	0.751275	0.968982	-0.0953479	53637094	1382635	1886.84	4.99486
Hartford	Base metals	11.4279	73.1269	4169.12	0.685968	1.02111	0.367182	87293146	1215307	1899.1	12.9421
Houston	Base metals	16.4408	67.8393	13346.5	0.0590711	-0.596461	-1.13153	411724369	6378122	1247.71	3.23387
Indianapolis	Base metals	11.6397	63.6451	7399.22	1.5448	0.72269	0.171609	127433333	2310169	1915.25	2.88692
Jacksonville	Base metals	3.52355	73.0663	1608.13	-0.255743	-0.0263105	0.712256	62346973	1450534	1371.78	12.3612
KansasCity	Base metals	8.58564	68.2319	1949.31	1.42588	0.62518	0.263502	119670644	2376530	1504.78	6.31865
Knoxville	Base metals	12.1203	52.981	1733.71	1.53734	0.651614	0.337944	42636395	1090652	1752.95	3.31817
LakeCharles	Base metals	10.1669	82.1951	36.5314	-0.71247	0.226415	-0.975041	13514066	201110	2007.13	2.09325
Laredo	Base metals	1.08432	73.3663	18.6546	0.670739	-0.846032	0.225472	9329405	260595	924.08	1.25908
LasVegas	Base metals	2.87681	91.1307	603.289	0.517016	0.913795	0.309202	90704079	2032809	964.724	3.82386
LosAngeles	Base metals	13.3094	71.0408	14332.9	0.954885	-0.821274	0.390024	966466036	18181675	759.752	4.7635
Louisville	Base metals	16.0864	52.6878	1843.48	1.46163	-0.626885	0.119092	58031853	1170892	1855.26	4.2156
Memphis	Base metals	24.1443	40.8049	2041.33	1.59255	-0.357166	0.899734	56936214	1039378	1591.69	1.8752
Miami	Base metals	8.07336	81.1364	1086.65	0.0980082	-0.87354	0.337853	277981108	6357838	912.956	3.59763
Milwaukee	Base metals	3.51194	65.278	4166	0.569887	0.738922	0.328075	105011108	2037220	1503.85	1.42868
Minneapolis	Base metals	8.09464	69.3774	3830.01	-1.04762	0.329939	-0.120304	216707297	3632345	1142.17	4.89525
Mobile	Base metals	16.9607	58.1354	1662.42	-0.63542	-0.277496	0.0285814	22918627	603961	1345.08	7.7751
Nashville	Base metals	14.4188	55.8296	4751.59	1.18028	0.7999	0.517059	98210362	1846180	1752.67	1.0676
NewOrleans	Base metals	19.6171	62.311	1256.88	-0.560198	-0.0671792	-0.967252	76407149	1397209	1418.64	9.38974
Norfolk	Base metals	3.49989	75.5843	520.212	0.340641	-0.84386	-0.0422456	84444582	1661214	1305	16.467
NYCity	Base metals	30.6155	57.2549	21052.3	0.390222	-0.821274	0.661363	1640737533	23352510	1439.46	11.8226
OklahomaCity	Base metals	2.65929	60.5022	688.484	1.33302	1.01374	-0.0751656	68630900	1368369	1448.94	3.28312
Omaha	Base metals	4.72412	71.473	538.869	1.0572	0.797246	-0.352764	46954969	798881	1710.52	2.35331
Orlando	Base metals	5.18598	79.8017	1037.51	0.770602	0.606001	0.266885	116550214	2922274	1246.47	4.24358
Philadelphia	Base metals	21.233	61.5473	13612	-0.327276	-0.750105	0.494522	408763236	7023469	1589.9	6.03304
Phoenix	Base metals	14.0598	71.2897	2396.6	1.2506	0.679972	0.500279	192799880	4329756	844.356	7.39755
Pittsburgh	Base metals	8.94106	77.9457	21423.4	1.16156	0.490867	0.065278	132886577	2538542	1674.28	6.42899
Portland	Base metals	22.4048	64.2775	3624.25	0.268864	0.541065	0.0851162	144020095	2991155	651.301	6.66208
Raleigh	Base metals	7.73673	64.8879	1035.81	1.07754	0.599502	0.477061	107472403	1996120	1857.87	2.3866
Richmond	Base metals	3.58653	70.4621	951.091	-0.57399	0.83641	0.169691	70712118	1232955	1904.27	1.72605
Rochester	Base metals	7.10967	80.0378	2556.5	1.16908	0.862011	0.478442	58063541	1176568	1726.55	5.20789
Sacramento	Base metals	9.5309	78.7202	359.394	1.09816	0.51135	0.359997	113156396	2455366	915.855	10.5716
SaltLakeCity	Base metals	1.0009	87.1256	6861.67	0.936759	0.881488	-0.194315	110361016	2349121	846.787	2.34831
SanAntonio	Base metals	12.6545	69.1877	1744.89	0.962978	0.529326	0.225264	92610410	2236981	1250.9	2.84767
SanDiego	Base metals	5.28604	88.5524	663.942	0.874729	-0.218476	0.749091	180338029	3174335	743.122	6.89225
SanFrancisco	Base metals	11.3738	78.1349	4828.85	-0.120371	-0.544706	0.383947	644381799	8364063	748.766	10.6768
Savannah	Base metals	5.94869	72.1764	594.791	0.475716	-0.900691	0.10145	21773953	515253	1375.33	3.11175
Seattle	Base metals	10.1003	58.6742	2429.69	-0.00236218	-0.368444	0.449787	301682179	4404564	596.565	5.33911
StLouis	Base metals	8.96965	66.1816	8120.92	-2.05279	0.293186	-0.162087	150197893	2901493	1526.06	6.33737
Tampa	Base metals	9.32119	68.3446	2216.45	-0.306318	0.515994	0.042715	120334797	2843636	1177.47	5.09701
Tucson	Base metals	5.1997	63.5323	691.143	0.229859	0.166639	0.419448	37978117	1040411	811.93	1.84989
Tulsa	Base metals	1.41146	75.6003	3126.97	-0.801934	0.976245	-0.337168	56217767	1122629	1413.72	5.06639
WashingtonDC	Base metals	18.4382	56.6424	585.258	1.26154	-0.673321	0.533205	440899163	5811111	1763.34	17.0395
Wichita	Base metals	0.849725	68.9661	528.044	1.21208	0.942617	-0.780582	29645201	672251	1466.72	2.12413
Albany	Basic chemicals	4.24252	68.1618	647.183	-0.324209	0.743559	0.367838	59556406	1170241	1591.5	2.86554
Atlanta	Basic chemicals	19.1197	64.565	3757.17	1.25934	-0.69516	0.681587	311151978	6077035	1590.97	3.64194
Austin	Basic chemicals	13.4004	83.5911	843.954	1.05851	0.491174	0.00657728	99254275	1834586	1365.84	1.28108
Baltimore	Basic chemicals	32.7008	52.4579	1364.68	-0.11831	0.0250104	0.437821	165503885	2754637	1937.9	3.42898
BatonRouge	Basic chemicals	5.44889	91.8124	20274.3	-0.76541	0.66604	-1.57891	49368176	813125	1620.11	2.66145
Beaumont	Basic chemicals	4.12671	82.3018	8076.74	-0.748951	0.372155	-1.70867	27559991	404048	1816.1	2.70891
Birmingham	Basic chemicals	19.8225	41.7601	416.736	1.14239	0.887365	0.0488516	58428685	1307438	1832.83	4.11223
Boston	Basic chemicals	12.8268	78.7487	4080.37	0.0773393	0.434591	0.693904	512812568	7895951	1413.74	4.99858
Buffalo	Basic chemicals	3.46042	83.0945	1530.66	-0.097901	-0.917686	0.103653	60072173	1213967	1474.99	4.66198
Charleston	Basic chemicals	22.9507	62.4267	2584.26	0.864238	-0.87354	0.284469	31340382	696839	1423	0.980808
Charlotte	Basic chemicals	41.1312	44.8009	1348.6	1.08429	0.0690178	0.32307	120980242	2142208	1992.28	4.43918
Chicago	Basic chemicals	22.2294	61.9025	11447.2	1.45144	-0.54731	0.316903	571347291	9738322	1590.83	3.06027
Cincinnati	Basic chemicals	28.9023	56.8881	2114.85	1.37643	0.0835842	0.217017	112914989	2125667	1957.28	4.07649
Cleveland	Basic chemicals	13.2359	68.3076	4906.45	0.376531	0.155611	0.0147441	168672698	3498611	1752.53	5.98375
Columbus	Basic chemicals	32.407	51.8891	1187.21	1.10285	0.690337	0.385679	114488647	2351437	1955.84	1.15076
CorpusChristi	Basic chemicals	4.99117	50.953	5328.67	-1.22147	0.150553	-1.20486	25292683	510853	1297.85	5.47009
Dallas	Basic chemicals	16.1819	73.8069	11599.4	1.59025	-0.336776	0.505893	390043661	7056147	1296.94	6.80453
Dayton	Basic chemicals	18.19	72.8566	304.315	0.331313	0.924896	-0.233664	45498102	1080021	2317.83	5.95695
Denver	Basic chemicals	9.0654	75.7215	1646.07	-0.465084	0.481447	0.427417	185232003	3218975	1053.05	3.33139
Detroit	Basic chemicals	49.8572	36.398	2575.18	0.272482	-0.821274	0.193775	251505227	5321185	1511.65	3.20444
ElPaso	Basic chemicals	14.3907	75.4627	249.165	1.00259	-0.489675	0.0931682	27525750	835667	839.254	4.2871
FortWayne	Basic chemicals	10.0047	56.6944	538.998	0.844705	0.895168	0.142145	25987986	616987	2219.29	6.20455
Fresno	Basic chemicals	18.9835	68.6634	237.62	0.613541	0.481265	0.190162	40557017	1096572	863.823	10.7579
GrandRapids	Basic chemicals	42.1492	39.8641	921.885	0.96531	0.827861	0.191313	58362972	1397833	1667.42	3.67091
Greensboro	Basic chemicals	28.9956	49.8922	1330.03	0.904142	0.90223	0.354707	70982529	1570685	1838.37	6.44534
Greenville	Basic chemicals	10.291	66.393	2710.05	0.751275	0.968982	-0.0953479	53637094	1382635	1756.41	3.77744
Hartford	Basic chemicals	45.8562	44.3405	2977.98	0.685968	1.02111	0.367182	87293146	1215307	2204.66	5.86064
Houston	Basic chemicals	7.92569	85.3244	66030.8	0.0590711	-0.596461	-1.13153	411724369	6378122	1215.56	2.8524
Indianapolis	Basic chemicals	81.9528	14.7497	1596.24	1.5448	0.72269	0.171609	127433333	2310169	1949.5	7.08393
Jacksonville	Basic chemicals	12.2652	68.7086	161.361	-0.255743	-0.0263105	0.712256	62346973	1450534	1283.45	2.66627
KansasCity	Basic chemicals	22.8327	61.2758	1585.77	1.42588	0.62518	0.263502	119670644	2376530	1422.71	1.87473
Knoxville	Basic chemicals	4.62345	76.0997	870.823	1.53734	0.651614	0.337944	42636395	1090652	1962.56	4.95307
LakeCharles	Basic chemicals	1.52782	89.5826	5234.08	-0.71247	0.226415	-0.975041	13514066	201110	2072.79	13.7088
Laredo	Basic chemicals	1.60773	75.0161	58.682	0.670739	-0.846032	0.225472	9329405	260595	920.501	2.79222
LasVegas	Basic chemicals	9.39512	88.5105	324.753	0.517016	0.913795	0.309202	90704079	2032809	1023.32	6.18094
LosAngeles	Basic chemicals	9.67724	76.271	9316.04	0.954885	-0.821274	0.390024	966466036	18181675	758.574	4.80654
Louisville	Basic chemicals	15.2438	67.3348	3017.23	1.46163	-0.626885	0.119092	58031853	1170892	1841.72	5.60942
Memphis	Basic chemicals	7.59167	79.9044	3901.53	1.59255	-0.357166	0.899734	56936214	1039378	1545.14	7.77035
Miami	Basic chemicals	13.693	72.669	1657.5	0.0980082	-0.87354	0.337853	277981108	6357838	912.98	6.71672
Milwaukee	Basic chemicals	8.41432	74.2404	1441.77	0.569887	0.738922	0.328075	105011108	2037220	1505.22	5.00069
Minneapolis	Basic chemicals	9.42333	76.7957	1419.95	-1.04762	0.329939	-0.120304	216707297	3632345	1135.8	9.48879
Mobile	Basic chemicals	6.13339	79.96	2578.19	-0.63542	-0.277496	0.0285814	22918627	603961	1350.92	2.57322
Nashville	Basic chemicals	17.6537	65.5962	715.443	1.18028	0.7999	0.517059	98210362	1846180	1773.59	2.73524
NewOrleans	Basic chemicals	8.66364	80.8508	13361.3	-0.560198	-0.0671792	-0.967252	76407149	1397209	1399.04	2.6073
Norfolk	Basic chemicals	12.4928	71.2026	291.589	0.340641	-0.84386	-0.0422456	84444582	1661214	1407.38	3.34415
NYCity	Basic chemicals	36.2	57.202	20117.1	0.390222	-0.821274	0.661363	1640737533	23352510	1406.93	2.07677
OklahomaCity	Basic chemicals	5.20708	82.5969	457.444	1.33302	1.01374	-0.0751656	68630900	1368369	1622.06	5.70422
Omaha	Basic chemicals	27.6125	59.9457	445.01	1.0572	0.797246	-0.352764	46954969	798881	1396.89	7.83441
Orlando	Basic chemicals	13.6707	55.5614	225.318	0.770602	0.606001	0.266885	116550214	2922274	1365.94	1.1609
Philadelphia	Basic chemicals	34.6275	55.416	14975.4	-0.327276	-0.750105	0.494522	408763236	7023469	1585.88	1.8963
Phoenix	Basic chemicals	10.1939	76.3731	1736.56	1.2506	0.679972	0.500279	192799880	4329756	865.79	7.96366
Pittsburgh	Basic chemicals	12.3203	28.8618	1197.82	1.16156	0.490867	0.065278	132886577	2538542	1563.43	1.92285
Portland	Basic chemicals	10.5964	53.5765	1806.13	0.268864	0.541065	0.0851162	144020095	2991155	675.074	5.82281
Raleigh	Basic chemicals	52.4258	41.5902	1583.33	1.07754	0.599502	0.477061	107472403	1996120	1667.46	13.7215
Richmond	Basic chemicals	5.77947	49.7803	1191.26	-0.57399	0.83641	0.169691	70712118	1232955	1777	4.48147
Rochester	Basic chemicals	24.2146	57.9132	642.113	1.16908	0.862011	0.478442	58063541	1176568	1589.23	4.95561
Sacramento	Basic chemicals	4.82448	84.9138	626.399	1.09816	0.51135	0.359997	113156396	2455366	915.56	4.63634
SaltLakeCity	Basic chemicals	3.14135	88.2397	911.169	0.936759	0.881488	-0.194315	110361016	2349121	848.796	1.71922
SanAntonio	Basic chemicals	8.26957	90.7893	4136.99	0.962978	0.529326	0.225264	92610410	2236981	1283.95	3.53296
SanDiego	Basic chemicals	5.74316	88.81	1426.53	0.874729	-0.218476	0.749091	180338029	3174335	748.627	7.23287
SanFrancisco	Basic chemicals	12.175	79.3652	3023.73	-0.120371	-0.544706	0.383947	644381799	8364063	732.006	2.95486
Savannah	Basic chemicals	7.94412	63.8888	929.672	0.475716	-0.900691	0.10145	21773953	515253	1332.08	10.0159
Seattle	Basic chemicals	19.0565	67.1241	4378.12	-0.00236218	-0.368444	0.449787	301682179	4404564	640.947	9.60365
StLouis	Basic chemicals	26.4078	64.9649	4592.89	-2.05279	0.293186	-0.162087	150197893	2901493	1486.79	2.71075
Tampa	Basic chemicals	29.5555	57.0838	982.169	-0.306318	0.515994	0.042715	120334797	2843636	1233.18	3.65101
Tucson	Basic chemicals	10.741	65.8311	15.2835	0.229859	0.166639	0.419448	37978117	1040411	832.413	2.19967
Tulsa	Basic chemicals	3.2243	53.7909	312.454	-0.801934	0.976245	-0.337168	56217767	1122629	1424.63	6.00402
WashingtonDC	Basic chemicals	22.615	65.6613	846.11	1.26154	-0.673321	0.533205	440899163	5811111	1816.14	2.84184
Wichita	Basic chemicals	6.55407	89.0095	223.472	1.21208	0.942617	-0.780582	29645201	672251	1518.52	2.71964
Albany	Building stone	0.203854	85.7548	27.2133	-0.324209	0.743559	0.367838	59556406	1170241	3736.34	16.7809
Atlanta	Building stone	1.91874	51.5394	109.403	1.25934	-0.69516	0.681587	311151978	6077035	1770.22	34.2895
Austin	Building stone	0.13731	99.1238	51.7851	1.05851	0.491174	0.00657728	99254275	1834586	1877.29	44.721
Baltimore	Building stone	0.889	97.4929	12.1847	-0.11831	0.0250104	0.437821	165503885	2754637	3176.45	96.7592
BatonRouge	Building stone	0	99.9996	31.5515	-0.76541	0.66604	-1.57891	49368176	813125	1867.8	52.687
Beaumont	Building stone	0.0439346	99.9561	1.3659	-0.748951	0.372155	-1.70867	27559991	404048	3393.03	34.8852
Birmingham	Building stone	0.190023	99.81	4.2288	1.14239	0.887365	0.0488516	58428685	1307438	2692.04	99.2988
Boston	Building stone	0.301611	80.8732	127.126	0.0773393	0.434591	0.693904	512812568	7895951	2449.49	9.97219
Buffalo	Building stone	0.302647	70.3523	3.9615	-0.097901	-0.917686	0.103653	60072173	1213967	2130.98	19.9343
Charleston	Building stone	0.260289	98.2695	4.6711	0.864238	-0.87354	0.284469	31340382	696839	1738.98	24.8345
Charlotte	Building stone	0.271562	55.513	63.214	1.08429	0.0690178	0.32307	120980242	2142208	2397.61	32.6928
Chicago	Building stone	0.116215	60.9893	82.9923	1.45144	-0.54731	0.316903	571347291	9738322	2202.19	47.4759
Cincinnati	Building stone	0.31409	89.8899	45.9268	1.37643	0.0835842	0.217017	112914989	2125667	2087.79	50.9984
Cleveland	Building stone	0.305249	96.0054	43.4876	0.376531	0.155611	0.0147441	168672698	3498611	2025.46	43.0723
Columbus	Building stone	0.574953	96.9644	4.9657	1.10285	0.690337	0.385679	114488647	2351437	2884.92	57.6537
CorpusChristi	Building stone	0.141663	99.8442	4.4531	-1.22147	0.150553	-1.20486	25292683	510853	3468	42.7842
Dallas	Building stone	0.190823	57.9305	67.1098	1.59025	-0.336776	0.505893	390043661	7056147	1809.6	34.421
Dayton	Building stone	0.201349	98.0849	2.106	0.331313	0.924896	-0.233664	45498102	1080021	3620.26	41.3434
Denver	Building stone	0.0117292	99.3177	506.017	-0.465084	0.481447	0.427417	185232003	3218975	763.091	19.2496
Detroit	Building stone	0.594659	80.2762	59.0293	0.272482	-0.821274	0.193775	251505227	5321185	1824.42	10.0545
ElPaso	Building stone	0.0301364	99.9372	3.9788	1.00259	-0.489675	0.0931682	27525750	835667	1004.62	47.3151
FortWayne	Building stone	0.137143	8.93116	1.951	0.844705	0.895168	0.142145	25987986	616987	1954.73	31.8328
Fresno	Building stone	0.318105	56.3046	5.9541	0.613541	0.481265	0.190162	40557017	1096572	1836.12	22.758
GrandRapids	Building stone	0.864877	47.55	2.0766	0.96531	0.827861	0.191313	58362972	1397833	2010.66	27.9381
Greensboro	Building stone	0.195221	54.8933	4.3254	0.904142	0.90223	0.354707	70982529	1570685	3320.34	21.0217
Greenville	Building stone	0.0316575	97.6158	14.1565	0.751275	0.968982	-0.0953479	53637094	1382635	3435.92	39.1232
Hartford	Building stone	1.94318	95.7546	3.2178	0.685968	1.02111	0.367182	87293146	1215307	5279.89	22.3259
Houston	Building stone	1.07998	88.9247	48.6332	0.0590711	-0.596461	-1.13153	411724369	6378122	1932	16.1087
Indianapolis	Building stone	0.5519	80.2584	14.4278	1.5448	0.72269	0.171609	127433333	2310169	2376.41	37.8381
Jacksonville	Building stone	0.334022	22.0696	4.1098	-0.255743	-0.0263105	0.712256	62346973	1450534	2303.46	37.7508
KansasCity	Building stone	0.134126	96.9311	40.7215	1.42588	0.62518	0.263502	119670644	2376530	1620.08	13.2486
Knoxville	Building stone	0.0760892	99.9239	11.9409	1.53734	0.651614	0.337944	42636395	1090652	1481.84	34.8399
LakeCharles	Building stone	0.0186299	99.9281	0.5092	-0.71247	0.226415	-0.975041	13514066	201110	3009.28	17.8352
Laredo	Building stone	0.0239177	96.1253	0.6568	0.670739	-0.846032	0.225472	9329405	260595	2253.38	13.3603
LasVegas	Building stone	0.0329549	99.0644	30.7974	0.517016	0.913795	0.309202	90704079	2032809	1835.48	67.1696
LosAngeles	Building stone	0.673999	91.7229	184.235	0.954885	-0.821274	0.390024	966466036	18181675	1137.12	47.8594
Louisville	Building stone	0.422647	95.2182	2.6194	1.46163	-0.626885	0.119092	58031853	1170892	2797.94	28.2799
Memphis	Building stone	0.703066	90.5625	2.8275	1.59255	-0.357166	0.899734	56936214	1039378	1118.26	43.9641
Miami	Building stone	1.3693	98.6211	208.88	0.0980082	-0.87354	0.337853	277981108	6357838	1138.6	41.3505
Milwaukee	Building stone	0.248546	7.01475	4.5699	0.569887	0.738922	0.328075	105011108	2037220	1947.67	11.0531
Minneapolis	Building stone	5.43884	75.1432	166.915	-1.04762	0.329939	-0.120304	216707297	3632345	1482.16	28.0862
Mobile	Building stone	0.0719351	99.493	1.8929	-0.63542	-0.277496	0.0285814	22918627	603961	2307.75	33.992
Nashville	Building stone	0.274705	61.9362	5.3094	1.18028	0.7999	0.517059	98210362	1846180	1843.84	57.3424
NewOrleans	Building stone	0.00165184	95.8864	66.9094	-0.560198	-0.0671792	-0.967252	76407149	1397209	4667.12	45.4591
Norfolk	Building stone	1.7561	95.3211	8.125	0.340641	-0.84386	-0.0422456	84444582	1661214	1793.1	33.6726
NYCity	Building stone	2.43078	88.5738	234.754	0.390222	-0.821274	0.661363	1640737533	23352510	1960.21	60.4295
OklahomaCity	Building stone	0.00539527	96.5484	14.0166	1.33302	1.01374	-0.0751656	68630900	1368369	3502.26	28.7212
Omaha	Building stone	0.248629	79.9049	3.1251	1.0572	0.797246	-0.352764	46954969	798881	1872.99	37.5409
Orlando	Building stone	0.952775	99.0472	24.7871	0.770602	0.606001	0.266885	116550214	2922274	2460.54	48.2561
Philadelphia	Building stone	0.594708	74.4875	160.632	-0.327276	-0.750105	0.494522	408763236	7023469	2228.95	28.9242
Phoenix	Building stone	0.0198655	92.0581	25.1197	1.2506	0.679972	0.500279	192799880	4329756	1854.92	48.0581
Pittsburgh	Building stone	0.361926	54.3304	5.8243	1.16156	0.490867	0.065278	132886577	2538542	1782.12	35.5558
Portland	Building stone	0.258934	92.9952	44.3054	0.268864	0.541065	0.0851162	144020095	2991155	1671.21	33.1219
Raleigh	Building stone	0.323613	49.6228	7.2306	1.07754	0.599502	0.477061	107472403	1996120	2670.63	29.3254
Richmond	Building stone	4.27054	95.7295	4.8521	-0.57399	0.83641	0.169691	70712118	1232955	3498.61	31.2068
Rochester	Building stone	0.090083	76.6039	18.4242	1.16908	0.862011	0.478442	58063541	1176568	2762.37	31.5056
Sacramento	Building stone	0.0925149	87.8757	13.5866	1.09816	0.51135	0.359997	113156396	2455366	2263.97	35.1497
SaltLakeCity	Building stone	0.151864	57.7004	15.4646	0.936759	0.881488	-0.194315	110361016	2349121	1146.09	94.5588
SanAntonio	Building stone	0.223904	57.6091	5.1429	0.962978	0.529326	0.225264	92610410	2236981	3976.98	82.4883
SanDiego	Building stone	0.238545	90.2527	10.3178	0.874729	-0.218476	0.749091	180338029	3174335	1497.07	52.7861
SanFrancisco	Building stone	0.225294	81.4846	325.753	-0.120371	-0.544706	0.383947	644381799	8364063	1382.28	32.2642
Savannah	Building stone	2.04838	77.1103	12.5136	0.475716	-0.900691	0.10145	21773953	515253	1817.33	15.5764
Seattle	Building stone	3.5877	90.4853	11.7268	-0.00236218	-0.368444	0.449787	301682179	4404564	1395.94	30.1346
StLouis	Building stone	0.0197142	21.8974	8.1361	-2.05279	0.293186	-0.162087	150197893	2901493	1963.06	35.3183
Tampa	Building stone	0.829267	99.1707	54.2017	-0.306318	0.515994	0.042715	120334797	2843636	1331.16	99.1681
Tucson	Building stone	0.189885	35.8116	1.7444	0.229859	0.166639	0.419448	37978117	1040411	2676.38	32.8832
Tulsa	Building stone	0.00434089	32.5152	8.4228	-0.801934	0.976245	-0.337168	56217767	1122629	2199.47	31.8197
WashingtonDC	Building stone	0.483263	94.447	113.996	1.26154	-0.673321	0.533205	440899163	5811111	3524.05	87.1191
Wichita	Building stone	0.846074	98.8185	9.3971	1.21208	0.942617	-0.780582	29645201	672251	2311.06	25.271
Albany	Cereal grains	6.97197	7.28991	79.0834	-0.324209	0.743559	0.367838	59556406	1170241	2052.64	5.05547
Atlanta	Cereal grains	7.12917	13.9523	48.023	1.25934	-0.69516	0.681587	311151978	6077035	1697.06	7.62679
Austin	Cereal grains	6.49359	75.6399	194.105	1.05851	0.491174	0.00657728	99254275	1834586	1816.84	11.5274
Baltimore	Cereal grains	31.2724	27.7627	125.748	-0.11831	0.0250104	0.437821	165503885	2754637	3004.76	15.3918
BatonRouge	Cereal grains	1.25463	62.5535	1161.58	-0.76541	0.66604	-1.57891	49368176	813125	2693.79	40.2699
Beaumont	Cereal grains	0.0279204	4.78694	32.5779	-0.748951	0.372155	-1.70867	27559991	404048	1845.37	6.70344
Birmingham	Cereal grains	1.75248	70.3595	26.0966	1.14239	0.887365	0.0488516	58428685	1307438	2263.92	8.20631
Boston	Cereal grains	2.15176	27.8138	21.8622	0.0773393	0.434591	0.693904	512812568	7895951	2714.43	11.9496
Buffalo	Cereal grains	0.158008	99.2148	2763.43	-0.097901	-0.917686	0.103653	60072173	1213967	1479.88	10.2131
Charleston	Cereal grains	29.5222	42.8088	10.6257	0.864238	-0.87354	0.284469	31340382	696839	1396.17	6.05212
Charlotte	Cereal grains	0.248634	53.7076	115.696	1.08429	0.0690178	0.32307	120980242	2142208	1741.9	14.47
Chicago	Cereal grains	1.15576	35.0363	4946.42	1.45144	-0.54731	0.316903	571347291	9738322	2144.46	11.2555
Cincinnati	Cereal grains	11.8162	31.178	406.047	1.37643	0.0835842	0.217017	112914989	2125667	2849.1	10.2532
Cleveland	Cereal grains	47.6562	25.9272	337.489	0.376531	0.155611	0.0147441	168672698	3498611	2394.17	7.02692
Columbus	Cereal grains	9.13367	44.1139	955.536	1.10285	0.690337	0.385679	114488647	2351437	2683.72	13.1735
CorpusChristi	Cereal grains	0.00970269	6.19127	304.575	-1.22147	0.150553	-1.20486	25292683	510853	1423.13	13.2786
Dallas	Cereal grains	1.73972	40.6841	802.907	1.59025	-0.336776	0.505893	390043661	7056147	1495.48	8.83642
Dayton	Cereal grains	2.4155	58.8202	906.456	0.331313	0.924896	-0.233664	45498102	1080021	3168.51	16.7558
Denver	Cereal grains	0.409738	37.875	714.131	-0.465084	0.481447	0.427417	185232003	3218975	1375.26	16.9604
Detroit	Cereal grains	5.40901	21.8958	577.89	0.272482	-0.821274	0.193775	251505227	5321185	1496.69	15.7013
ElPaso	Cereal grains	0.0572521	52.8527	15.6511	1.00259	-0.489675	0.0931682	27525750	835667	977.528	42.217
FortWayne	Cereal grains	0.644327	9.38986	792.71	0.844705	0.895168	0.142145	25987986	616987	3392.06	13.1211
Fresno	Cereal grains	6.70507	38.0859	366.736	0.613541	0.481265	0.190162	40557017	1096572	1198.91	15.0529
GrandRapids	Cereal grains	10.683	54.4588	439.167	0.96531	0.827861	0.191313	58362972	1397833	2152.04	4.1509
Greensboro	Cereal grains	3.63539	47.1898	87.5484	0.904142	0.90223	0.354707	70982529	1570685	3062.89	14.9791
Greenville	Cereal grains	45.0521	17.5653	52.5113	0.751275	0.968982	-0.0953479	53637094	1382635	3107.61	22.2789
Hartford	Cereal grains	43.8548	55.4102	15.6263	0.685968	1.02111	0.367182	87293146	1215307	6171.2	38.8425
Houston	Cereal grains	0.769214	27.7815	1318.49	0.0590711	-0.596461	-1.13153	411724369	6378122	1417.51	11.2911
Indianapolis	Cereal grains	5.3074	52.8714	1435.47	1.5448	0.72269	0.171609	127433333	2310169	2737.44	10.8343
Jacksonville	Cereal grains	2.93155	28.8217	3.6642	-0.255743	-0.0263105	0.712256	62346973	1450534	1636.98	17.4042
KansasCity	Cereal grains	3.61066	41.0269	2058.69	1.42588	0.62518	0.263502	119670644	2376530	1721.7	8.85178
Knoxville	Cereal grains	0.75752	14.8169	41.8295	1.53734	0.651614	0.337944	42636395	1090652	1629.38	16.2538
LakeCharles	Cereal grains	7.81496	9.91997	52.3317	-0.71247	0.226415	-0.975041	13514066	201110	2183.7	32.2775
Laredo	Cereal grains	0.0117048	35.8802	3.9456	0.670739	-0.846032	0.225472	9329405	260595	1104.19	15.3962
LasVegas	Cereal grains	0.919197	10.7293	3.5029	0.517016	0.913795	0.309202	90704079	2032809	843.838	16.9386
LosAngeles	Cereal grains	25.0018	43.0317	176.622	0.954885	-0.821274	0.390024	966466036	18181675	796.416	24.2369
Louisville	Cereal grains	5.50151	32.6387	106.684	1.46163	-0.626885	0.119092	58031853	1170892	2584.97	12.5655
Memphis	Cereal grains	0.299237	3.19314	223.252	1.59255	-0.357166	0.899734	56936214	1039378	1413.56	10.1361
Miami	Cereal grains	8.34232	73.663	394.445	0.0980082	-0.87354	0.337853	277981108	6357838	887.254	2.61698
Milwaukee	Cereal grains	3.02993	11.512	1423.93	0.569887	0.738922	0.328075	105011108	2037220	2592.03	13.7243
Minneapolis	Cereal grains	9.47908	2.78438	1985.91	-1.04762	0.329939	-0.120304	216707297	3632345	1323.22	12.1834
Mobile	Cereal grains	1.54897	61.221	19.03	-0.63542	-0.277496	0.0285814	22918627	603961	1435.18	11.7773
Nashville	Cereal grains	26.546	36.6463	135.695	1.18028	0.7999	0.517059	98210362	1846180	2034.54	11.6633
NewOrleans	Cereal grains	0.254384	69.6232	5359.23	-0.560198	-0.0671792	-0.967252	76407149	1397209	1507.64	14.1083
Norfolk	Cereal grains	1.4967	43.289	111.254	0.340641	-0.84386	-0.0422456	84444582	1661214	1326.54	29.6705
NYCity	Cereal grains	28.9369	53.3832	858.723	0.390222	-0.821274	0.661363	1640737533	23352510	1556.64	10.872
OklahomaCity	Cereal grains	1.07135	36.1129	200.332	1.33302	1.01374	-0.0751656	68630900	1368369	2133.33	10.5023
Omaha	Cereal grains	1.53935	15.9787	1961.3	1.0572	0.797246	-0.352764	46954969	798881	1745.5	11.9928
Orlando	Cereal grains	2.03614	21.347	7.9795	0.770602	0.606001	0.266885	116550214	2922274	1992.12	15.5389
Philadelphia	Cereal grains	16.2878	63.0312	461.646	-0.327276	-0.750105	0.494522	408763236	7023469	1706	7.12559
Phoenix	Cereal grains	0.464689	33.4475	201.804	1.2506	0.679972	0.500279	192799880	4329756	1391.28	17.4832
Pittsburgh	Cereal grains	17.0965	69.5724	102.844	1.16156	0.490867	0.065278	132886577	2538542	2294.24	8.32022
Portland	Cereal grains	0.568173	58.7827	4613.76	0.268864	0.541065	0.0851162	144020095	2991155	967.623	14.5949
Raleigh	Cereal grains	0.927484	22.2011	111.285	1.07754	0.599502	0.477061	107472403	1996120	3185.31	11.8796
Richmond	Cereal grains	6.2175	80.7393	116.571	-0.57399	0.83641	0.169691	70712118	1232955	3430.85	8.61102
Rochester	Cereal grains	4.00128	85.0547	351.438	1.16908	0.862011	0.478442	58063541	1176568	2070	3.36587
Sacramento	Cereal grains	8.7363	26.0134	375.759	1.09816	0.51135	0.359997	113156396	2455366	1130.56	12.1869
SaltLakeCity	Cereal grains	2.08662	31.4135	84.3165	0.936759	0.881488	-0.194315	110361016	2349121	1253	18.3495
SanAntonio	Cereal grains	2.33121	21.4396	170.637	0.962978	0.529326	0.225264	92610410	2236981	1841.74	10.9102
SanDiego	Cereal grains	14.8325	62.9565	24.9006	0.874729	-0.218476	0.749091	180338029	3174335	828.948	11.1737
SanFrancisco	Cereal grains	9.08152	70.6213	673.653	-0.120371	-0.544706	0.383947	644381799	8364063	870.988	12.4902
Savannah	Cereal grains	1.766	41.591	17.8969	0.475716	-0.900691	0.10145	21773953	515253	1415.41	4.95303
Seattle	Cereal grains	0.913866	49.9517	1099.46	-0.00236218	-0.368444	0.449787	301682179	4404564	714.25	18.4567
StLouis	Cereal grains	2.55926	10.2983	1994.9	-2.05279	0.293186	-0.162087	150197893	2901493	1543.74	9.07648
Tampa	Cereal grains	1.38961	81.3294	717.459	-0.306318	0.515994	0.042715	120334797	2843636	2167.14	20.8916
Tucson	Cereal grains	0.785116	28.0076	9.2949	0.229859	0.166639	0.419448	37978117	1040411	1078.99	54.8441
Tulsa	Cereal grains	0.342455	10.9155	669.232	-0.801934	0.976245	-0.337168	56217767	1122629	2088.64	9.05733
WashingtonDC	Cereal grains	5.61207	10.7066	172.498	1.26154	-0.673321	0.533205	440899163	5811111	2022.89	8.11193
Wichita	Cereal grains	0.0487646	23.6519	1861.34	1.21208	0.942617	-0.780582	29645201	672251	2260.89	6.95665
Albany	Chemical prods.	6.42498	67.6118	479.355	-0.324209	0.743559	0.367838	59556406	1170241	1628.41	5.94683
Atlanta	Chemical prods.	9.13104	81.4918	8657.67	1.25934	-0.69516	0.681587	311151978	6077035	1406.15	3.55281
Austin	Chemical prods.	5.45157	42.7616	714.177	1.05851	0.491174	0.00657728	99254275	1834586	1241.82	3.39549
Baltimore	Chemical prods.	5.93857	80.4832	5499.55	-0.11831	0.0250104	0.437821	165503885	2754637	1786.26	8.54276
BatonRouge	Chemical prods.	7.06929	84.4841	2517.74	-0.76541	0.66604	-1.57891	49368176	813125	1689.72	11.2243
Beaumont	Chemical prods.	8.56318	59.9791	1867.79	-0.748951	0.372155	-1.70867	27559991	404048	1728.58	2.65994
Birmingham	Chemical prods.	3.50286	82.1928	534.676	1.14239	0.887365	0.0488516	58428685	1307438	1678.68	2.59948
Boston	Chemical prods.	9.30653	80.5725	6032.92	0.0773393	0.434591	0.693904	512812568	7895951	1322.04	3.07789
Buffalo	Chemical prods.	1.10912	85.1513	1145.41	-0.097901	-0.917686	0.103653	60072173	1213967	1415.37	3.56046
Charleston	Chemical prods.	8.92679	79.3209	1214.94	0.864238	-0.87354	0.284469	31340382	696839	1397.45	7.95165
Charlotte	Chemical prods.	8.54099	79.9662	2390.74	1.08429	0.0690178	0.32307	120980242	2142208	1830.77	2.3389
Chicago	Chemical prods.	10.7217	73.4785	20673.6	1.45144	-0.54731	0.316903	571347291	9738322	1484.93	8.0229
Cincinnati	Chemical prods.	6.01225	87.1679	4808.11	1.37643	0.0835842	0.217017	112914989	2125667	1870.49	1.38398
Cleveland	Chemical prods.	10.037	75.6289	7296.88	0.376531	0.155611	0.0147441	168672698	3498611	1605.57	4.30242
Columbus	Chemical prods.	5.5499	79.4122	6722.67	1.10285	0.690337	0.385679	114488647	2351437	1810.55	6.26435
CorpusChristi	Chemical prods.	3.05061	30.5186	76.7991	-1.22147	0.150553	-1.20486	25292683	510853	1281.78	5.28606
Dallas	Chemical prods.	11.1418	79.6592	12420	1.59025	-0.336776	0.505893	390043661	7056147	1191.43	2.15985
Dayton	Chemical prods.	5.04063	83.2052	909.958	0.331313	0.924896	-0.233664	45498102	1080021	2092.27	3.5811
Denver	Chemical prods.	6.05252	75.2313	2576.51	-0.465084	0.481447	0.427417	185232003	3218975	980.489	1.98512
Detroit	Chemical prods.	4.38935	73.0516	4763.95	0.272482	-0.821274	0.193775	251505227	5321185	1467.25	2.31026
ElPaso	Chemical prods.	4.12913	83.6847	143.523	1.00259	-0.489675	0.0931682	27525750	835667	891.215	7.90624
FortWayne	Chemical prods.	5.56415	77.2474	244.101	0.844705	0.895168	0.142145	25987986	616987	2239.09	2.86679
Fresno	Chemical prods.	3.3176	75.0252	831.984	0.613541	0.481265	0.190162	40557017	1096572	841.682	3.72711
GrandRapids	Chemical prods.	4.7844	82.5976	1696.77	0.96531	0.827861	0.191313	58362972	1397833	1523.81	4.54284
Greensboro	Chemical prods.	3.81216	90.4109	12957.8	0.904142	0.90223	0.354707	70982529	1570685	1758.16	4.28432
Greenville	Chemical prods.	11.0251	74.5123	2189.97	0.751275	0.968982	-0.0953479	53637094	1382635	1724.75	3.6735
Hartford	Chemical prods.	8.17931	76.3304	954.611	0.685968	1.02111	0.367182	87293146	1215307	1952.51	11.2792
Houston	Chemical prods.	11.4325	76.1836	9745.77	0.0590711	-0.596461	-1.13153	411724369	6378122	1239.93	2.65655
Indianapolis	Chemical prods.	10.5615	77.0742	2618.32	1.5448	0.72269	0.171609	127433333	2310169	1787.37	2.46076
Jacksonville	Chemical prods.	5.43641	82.1643	2359.01	-0.255743	-0.0263105	0.712256	62346973	1450534	1283.57	2.74376
KansasCity	Chemical prods.	4.25487	87.7278	5328.68	1.42588	0.62518	0.263502	119670644	2376530	1380.05	4.33093
Knoxville	Chemical prods.	2.53309	91.45	2720.74	1.53734	0.651614	0.337944	42636395	1090652	1905.74	2.94871
LakeCharles	Chemical prods.	1.90739	58.0332	1568.96	-0.71247	0.226415	-0.975041	13514066	201110	1970.63	40.7325
Laredo	Chemical prods.	0.490723	80.5097	43.6956	0.670739	-0.846032	0.225472	9329405	260595	924.114	4.73074
LasVegas	Chemical prods.	3.52784	76.2877	184.996	0.517016	0.913795	0.309202	90704079	2032809	869.869	6.57406
LosAngeles	Chemical prods.	9.09095	80.6967	21743.7	0.954885	-0.821274	0.390024	966466036	18181675	769.059	2.06017
Louisville	Chemical prods.	10.9324	69.2619	2141.2	1.46163	-0.626885	0.119092	58031853	1170892	1770.8	6.52079
Memphis	Chemical prods.	5.71773	76.9764	4646.44	1.59255	-0.357166	0.899734	56936214	1039378	1493.03	4.19235
Miami	Chemical prods.	13.0794	77.0027	3632.37	0.0980082	-0.87354	0.337853	277981108	6357838	879.558	2.83753
Milwaukee	Chemical prods.	5.75786	83.4342	2714.97	0.569887	0.738922	0.328075	105011108	2037220	1481.37	3.46664
Minneapolis	Chemical prods.	5.46841	77.7324	12048.2	-1.04762	0.329939	-0.120304	216707297	3632345	1160.13	2.21838
Mobile	Chemical prods.	3.23572	79.3599	849.486	-0.63542	-0.277496	0.0285814	22918627	603961	1364.25	3.76588
Nashville	Chemical prods.	5.24473	71.8942	2115.06	1.18028	0.7999	0.517059	98210362	1846180	1646.26	6.21209
NewOrleans	Chemical prods.	8.25364	81.1984	3701.95	-0.560198	-0.0671792	-0.967252	76407149	1397209	1304.15	3.85433
Norfolk	Chemical prods.	3.09169	87.6488	609.054	0.340641	-0.84386	-0.0422456	84444582	1661214	1398	4.67485
NYCity	Chemical prods.	14.6741	78.7565	45012.8	0.390222	-0.821274	0.661363	1640737533	23352510	1412.76	4.4858
OklahomaCity	Chemical prods.	3.62947	63.8481	382.297	1.33302	1.01374	-0.0751656	68630900	1368369	1410.23	1.12303
Omaha	Chemical prods.	9.93337	75.5229	1970.66	1.0572	0.797246	-0.352764	46954969	798881	1431.75	3.93414
Orlando	Chemical prods.	5.13489	73.3043	1403.98	0.770602	0.606001	0.266885	116550214	2922274	1187.15	1.11371
Philadelphia	Chemical prods.	7.06666	85.928	8099.28	-0.327276	-0.750105	0.494522	408763236	7023469	1592.73	5.72468
Phoenix	Chemical prods.	6.69203	77.2925	1120.25	1.2506	0.679972	0.500279	192799880	4329756	821.794	2.13246
Pittsburgh	Chemical prods.	12.5174	66.8831	2249.49	1.16156	0.490867	0.065278	132886577	2538542	1625.22	5.22033
Portland	Chemical prods.	11.044	78.8855	2891.69	0.268864	0.541065	0.0851162	144020095	2991155	644.521	3.55604
Raleigh	Chemical prods.	22.8712	68.2535	5518.71	1.07754	0.599502	0.477061	107472403	1996120	1730.58	4.49771
Richmond	Chemical prods.	7.7721	73.6584	864.831	-0.57399	0.83641	0.169691	70712118	1232955	1834.2	4.74677
Rochester	Chemical prods.	3.18123	85.3297	2875.86	1.16908	0.862011	0.478442	58063541	1176568	1577.34	9.76987
Sacramento	Chemical prods.	3.85673	73.1737	1668.66	1.09816	0.51135	0.359997	113156396	2455366	845.221	7.36819
SaltLakeCity	Chemical prods.	7.97028	78.8741	1310.49	0.936759	0.881488	-0.194315	110361016	2349121	843.464	4.03354
SanAntonio	Chemical prods.	5.41498	65.0268	2251.17	0.962978	0.529326	0.225264	92610410	2236981	1214.69	4.19443
SanDiego	Chemical prods.	7.3419	86.3562	686.702	0.874729	-0.218476	0.749091	180338029	3174335	737.327	3.55842
SanFrancisco	Chemical prods.	12.2673	80.3967	5449.73	-0.120371	-0.544706	0.383947	644381799	8364063	718.723	2.73147
Savannah	Chemical prods.	5.41396	74.3962	1292.39	0.475716	-0.900691	0.10145	21773953	515253	1344.01	4.75508
Seattle	Chemical prods.	9.77174	79.3733	1199.27	-0.00236218	-0.368444	0.449787	301682179	4404564	605.144	1.67668
StLouis	Chemical prods.	2.78678	74.6746	8167.8	-2.05279	0.293186	-0.162087	150197893	2901493	1429.88	2.06124
Tampa	Chemical prods.	6.4528	56.3551	1026.22	-0.306318	0.515994	0.042715	120334797	2843636	1089.31	1.8295
Tucson	Chemical prods.	3.47533	80.2629	128.091	0.229859	0.166639	0.419448	37978117	1040411	794.818	8.39363
Tulsa	Chemical prods.	4.52283	71.8642	349.882	-0.801934	0.976245	-0.337168	56217767	1122629	1407.73	2.59188
WashingtonDC	Chemical prods.	6.02757	83.1944	2505.18	1.26154	-0.673321	0.533205	440899163	5811111	1796.14	4.16474
Wichita	Chemical prods.	6.59481	61.3667	815.879	1.21208	0.942617	-0.780582	29645201	672251	1366.59	3.24339
Albany	Coal	0.292969	0	2.7686	-0.324209	0.743559	0.367838	59556406	1170241	2390.62	5.96112
Atlanta	Coal	0.00925401	8.73e-05	0.0626	1.25934	-0.69516	0.681587	311151978	6077035	2380.15	7.37298
Austin	Coal	0.0593835	0	6.707	1.05851	0.491174	0.00657728	99254275	1834586	2184.79	12.8154
Baltimore	Coal	0.511429	29.5384	127.65	-0.11831	0.0250104	0.437821	165503885	2754637	2382.72	14.5822
BatonRouge	Coal	2.20411	1.78277	41.8765	-0.76541	0.66604	-1.57891	49368176	813125	2639.96	14.2948
Beaumont	Coal	0.322392	99.6776	1.6053	-0.748951	0.372155	-1.70867	27559991	404048	4072.65	22.0653
Birmingham	Coal	23.556	42.2512	1446.67	1.14239	0.887365	0.0488516	58428685	1307438	2885.19	2.22263
Boston	Coal	27.5885	34.3386	0.0114	0.0773393	0.434591	0.693904	512812568	7895951	1992.1	10.3127
Buffalo	Coal	0.0018954	43.229	3.5124	-0.097901	-0.917686	0.103653	60072173	1213967	2859.13	2.66117
Charleston	Coal	0	0.0753431	0	0.864238	-0.87354	0.284469	31340382	696839	1641.17	8.19134
Charlotte	Coal	0	30.8789	0.9714	1.08429	0.0690178	0.32307	120980242	2142208	1883.73	1.67667
Chicago	Coal	2.41825	17.6713	19.147	1.45144	-0.54731	0.316903	571347291	9738322	2340.8	10.6908
Cincinnati	Coal	0.027826	0	30.137	1.37643	0.0835842	0.217017	112914989	2125667	2520.42	4.99143
Cleveland	Coal	0.0100314	25.4828	196.581	0.376531	0.155611	0.0147441	168672698	3498611	2594.01	6.70672
Columbus	Coal	0.0735491	33.3824	29.7098	1.10285	0.690337	0.385679	114488647	2351437	2126.97	11.0301
CorpusChristi	Coal	0.0461304	80.549	2.4077	-1.22147	0.150553	-1.20486	25292683	510853	2199.48	58.3341
Dallas	Coal	0.12184	0	24.0258	1.59025	-0.336776	0.505893	390043661	7056147	1811.7	13.6213
Dayton	Coal	0.00170807	0.655718	8.3081	0.331313	0.924896	-0.233664	45498102	1080021	3341.67	6.99788
Denver	Coal	0.016107	0	23.9442	-0.465084	0.481447	0.427417	185232003	3218975	2918.02	12.5651
Detroit	Coal	7.59922	8.36012	0.3761	0.272482	-0.821274	0.193775	251505227	5321185	2195.9	10.7508
ElPaso	Coal	0.0269268	70.9801	0.8991	1.00259	-0.489675	0.0931682	27525750	835667	1307.17	43.4203
FortWayne	Coal	9.60396	0	0	0.844705	0.895168	0.142145	25987986	616987	3009.14	3.85261
Fresno	Coal	0.0555335	42.7568	1.5211	0.613541	0.481265	0.190162	40557017	1096572	2232.77	20.2747
GrandRapids	Coal	11.1726	0	0.1182	0.96531	0.827861	0.191313	58362972	1397833	2188.25	14.0692
Greensboro	Coal	0	0.99331	0.5783	0.904142	0.90223	0.354707	70982529	1570685	3318.97	3.20982
Greenville	Coal	0	0	0	0.751275	0.968982	-0.0953479	53637094	1382635	2633.76	3.78614
Hartford	Coal	0	100	0.0035	0.685968	1.02111	0.367182	87293146	1215307	4274.21	8.24948
Houston	Coal	0.201131	20.7411	177.202	0.0590711	-0.596461	-1.13153	411724369	6378122	1921.47	15.0824
Indianapolis	Coal	38.0765	0	0	1.5448	0.72269	0.171609	127433333	2310169	3386.24	8.89134
Jacksonville	Coal	83.5831	0.0483282	1.0683	-0.255743	-0.0263105	0.712256	62346973	1450534	2123.51	10.4716
KansasCity	Coal	0.000481723	8.43487	349.824	1.42588	0.62518	0.263502	119670644	2376530	2082.2	14.1989
Knoxville	Coal	0.304451	0	69.512	1.53734	0.651614	0.337944	42636395	1090652	2018.99	4.24002
LakeCharles	Coal	7.63679	49.9553	3.6368	-0.71247	0.226415	-0.975041	13514066	201110	2993.23	54.885
Laredo	Coal	0.0422476	30.0622	0.299	0.670739	-0.846032	0.225472	9329405	260595	1297.81	29.5921
LasVegas	Coal	0	0	0	0.517016	0.913795	0.309202	90704079	2032809	3529.51	13.8572
LosAngeles	Coal	0.242303	66.4119	163.277	0.954885	-0.821274	0.390024	966466036	18181675	911.85	14.4992
Louisville	Coal	0.0996121	0.00412178	12.773	1.46163	-0.626885	0.119092	58031853	1170892	1552.76	9.85048
Memphis	Coal	48.07	0	1.4228	1.59255	-0.357166	0.899734	56936214	1039378	2202.17	18.9271
Miami	Coal	0.275603	4.77143	5.4636	0.0980082	-0.87354	0.337853	277981108	6357838	1245.36	9.42491
Milwaukee	Coal	0.00330597	0.0491763	10.6028	0.569887	0.738922	0.328075	105011108	2037220	3764.24	13.3516
Minneapolis	Coal	0	0	1.1769	-1.04762	0.329939	-0.120304	216707297	3632345	1590.85	14.9834
Mobile	Coal	0.717971	33.7363	0.1281	-0.63542	-0.277496	0.0285814	22918627	603961	1519.25	2.80877
Nashville	Coal	42.7948	0	2.1785	1.18028	0.7999	0.517059	98210362	1846180	2651.16	16.1182
NewOrleans	Coal	0.143485	19.7003	33.5785	-0.560198	-0.0671792	-0.967252	76407149	1397209	2130.6	24.8144
Norfolk	Coal	0.000499574	14.8421	73.5928	0.340641	-0.84386	-0.0422456	84444582	1661214	1646.39	12.4715
NYCity	Coal	6.68972	23.1609	157.952	0.390222	-0.821274	0.661363	1640737533	23352510	1231.78	16.6218
OklahomaCity	Coal	0.12545	0	0.462	1.33302	1.01374	-0.0751656	68630900	1368369	3272.58	11.9213
Omaha	Coal	0.00855491	4.76817	0	1.0572	0.797246	-0.352764	46954969	798881	2351.32	14.2098
Orlando	Coal	0.317287	0	1.8783	0.770602	0.606001	0.266885	116550214	2922274	1730.92	9.60439
Philadelphia	Coal	2.54853	16.7138	74.9335	-0.327276	-0.750105	0.494522	408763236	7023469	2078.1	15.5104
Phoenix	Coal	0.0225273	0	0.0061	1.2506	0.679972	0.500279	192799880	4329756	2130.39	15.5059
Pittsburgh	Coal	0.00350134	16.5905	1382.58	1.16156	0.490867	0.065278	132886577	2538542	3565.9	3.6445
Portland	Coal	16.3427	0.215463	0.058	0.268864	0.541065	0.0851162	144020095	2991155	1461.74	13.4104
Raleigh	Coal	0	0.000107562	0.9649	1.07754	0.599502	0.477061	107472403	1996120	1966.07	3.29631
Richmond	Coal	0.850995	3.52814	3.5915	-0.57399	0.83641	0.169691	70712118	1232955	4189.91	8.10449
Rochester	Coal	0.00777119	0	3.0845	1.16908	0.862011	0.478442	58063541	1176568	2010.53	3.42511
Sacramento	Coal	0.148325	99.8517	3.9443	1.09816	0.51135	0.359997	113156396	2455366	2129.92	21.2619
SaltLakeCity	Coal	1.63069	4.69511	20.6671	0.936759	0.881488	-0.194315	110361016	2349121	2190.75	6.13928
SanAntonio	Coal	0.0125046	0	5.2618	0.962978	0.529326	0.225264	92610410	2236981	2106.55	14.0665
SanDiego	Coal	0.1998	99.7046	8.836	0.874729	-0.218476	0.749091	180338029	3174335	1998.94	21.2278
SanFrancisco	Coal	0.216767	95.0988	32.5264	-0.120371	-0.544706	0.383947	644381799	8364063	2557	60.2648
Savannah	Coal	0.00121652	0.293857	0.017	0.475716	-0.900691	0.10145	21773953	515253	1777.94	10.3124
Seattle	Coal	1.20678	0.0165114	0.113	-0.00236218	-0.368444	0.449787	301682179	4404564	2112.27	15.7077
StLouis	Coal	0.079303	1.22408	1131.16	-2.05279	0.293186	-0.162087	150197893	2901493	1607.44	12.8426
Tampa	Coal	3.82339	0	2.0009	-0.306318	0.515994	0.042715	120334797	2843636	1476.81	4.9391
Tucson	Coal	0.0171098	0.05791	0.0008	0.229859	0.166639	0.419448	37978117	1040411	2892.56	7.64313
Tulsa	Coal	0.00706256	0	0.3559	-0.801934	0.976245	-0.337168	56217767	1122629	3058.57	14.1096
WashingtonDC	Coal	4.22381	0.000650503	57.2234	1.26154	-0.673321	0.533205	440899163	5811111	4126.79	5.31826
Wichita	Coal	0.0119262	0	0.1543	1.21208	0.942617	-0.780582	29645201	672251	1376.73	14.4423
Albany	Coal-n.e.c.	5.51107	68.552	459.322	-0.324209	0.743559	0.367838	59556406	1170241	1465.38	10.8388
Atlanta	Coal-n.e.c.	9.8775	81.2918	1483.95	1.25934	-0.69516	0.681587	311151978	6077035	1730.38	13.8676
Austin	Coal-n.e.c.	1.31228	70.4748	2074.91	1.05851	0.491174	0.00657728	99254275	1834586	1473.45	2.00592
Baltimore	Coal-n.e.c.	7.28552	74.4313	1959.54	-0.11831	0.0250104	0.437821	165503885	2754637	2913.31	11.9471
BatonRouge	Coal-n.e.c.	0.110767	54.4267	5451.55	-0.76541	0.66604	-1.57891	49368176	813125	1750.34	7.89579
Beaumont	Coal-n.e.c.	1.04906	68.8064	30133.2	-0.748951	0.372155	-1.70867	27559991	404048	2015.98	0.774343
Birmingham	Coal-n.e.c.	0.124219	49.2671	1698.87	1.14239	0.887365	0.0488516	58428685	1307438	1665.84	3.93959
Boston	Coal-n.e.c.	5.45612	86.2716	3354.34	0.0773393	0.434591	0.693904	512812568	7895951	1920.04	5.24031
Buffalo	Coal-n.e.c.	9.52276	64.2996	1844.69	-0.097901	-0.917686	0.103653	60072173	1213967	1485.2	5.47656
Charleston	Coal-n.e.c.	0.434016	88.2072	846.811	0.864238	-0.87354	0.284469	31340382	696839	1739.05	11.2461
Charlotte	Coal-n.e.c.	0.452396	83.4899	839.387	1.08429	0.0690178	0.32307	120980242	2142208	2201.77	9.01821
Chicago	Coal-n.e.c.	0.529877	47.6906	43494.5	1.45144	-0.54731	0.316903	571347291	9738322	1856.26	10.5244
Cincinnati	Coal-n.e.c.	0.802709	69.2618	2701.89	1.37643	0.0835842	0.217017	112914989	2125667	2367.45	9.85075
Cleveland	Coal-n.e.c.	3.56041	53.3313	2438.54	0.376531	0.155611	0.0147441	168672698	3498611	1910.07	6.43714
Columbus	Coal-n.e.c.	9.92499	64.2352	1906.26	1.10285	0.690337	0.385679	114488647	2351437	2164.48	6.94143
CorpusChristi	Coal-n.e.c.	3.57998	63.8878	7519.83	-1.22147	0.150553	-1.20486	25292683	510853	1348.02	3.20818
Dallas	Coal-n.e.c.	19.7167	65.0114	11330.8	1.59025	-0.336776	0.505893	390043661	7056147	1244.48	12.3282
Dayton	Coal-n.e.c.	2.18621	63.1396	437.378	0.331313	0.924896	-0.233664	45498102	1080021	2408.64	10.1194
Denver	Coal-n.e.c.	0.0787411	19.5133	11210.3	-0.465084	0.481447	0.427417	185232003	3218975	1145.75	6.68136
Detroit	Coal-n.e.c.	1.08826	67.3864	6918.72	0.272482	-0.821274	0.193775	251505227	5321185	1596.11	4.61559
ElPaso	Coal-n.e.c.	0.592532	13.077	212.145	1.00259	-0.489675	0.0931682	27525750	835667	933.522	2.65092
FortWayne	Coal-n.e.c.	2.37322	83.8721	885.546	0.844705	0.895168	0.142145	25987986	616987	3229.74	15.5279
Fresno	Coal-n.e.c.	1.49813	77.7972	695.65	0.613541	0.481265	0.190162	40557017	1096572	900.689	30.5683
GrandRapids	Coal-n.e.c.	0.475553	58.6708	1007.43	0.96531	0.827861	0.191313	58362972	1397833	1753.92	7.97286
Greensboro	Coal-n.e.c.	0.174983	73.7891	3772.24	0.904142	0.90223	0.354707	70982529	1570685	2545.86	12.717
Greenville	Coal-n.e.c.	0.243157	98.4038	2644.18	0.751275	0.968982	-0.0953479	53637094	1382635	1950.08	16.5313
Hartford	Coal-n.e.c.	0.246786	83.9874	12779	0.685968	1.02111	0.367182	87293146	1215307	3821.28	9.39521
Houston	Coal-n.e.c.	1.38005	68.4069	26413.4	0.0590711	-0.596461	-1.13153	411724369	6378122	1288.46	1.24628
Indianapolis	Coal-n.e.c.	0.831086	81.4545	504.295	1.5448	0.72269	0.171609	127433333	2310169	2425.2	12.2804
Jacksonville	Coal-n.e.c.	3.44593	88.54	641.575	-0.255743	-0.0263105	0.712256	62346973	1450534	1619.3	11.3444
KansasCity	Coal-n.e.c.	0.129412	45.2132	3995.09	1.42588	0.62518	0.263502	119670644	2376530	1663.22	4.49191
Knoxville	Coal-n.e.c.	0.156695	88.4076	1228.09	1.53734	0.651614	0.337944	42636395	1090652	2025.51	49.9186
LakeCharles	Coal-n.e.c.	0.149431	49.2632	12564.5	-0.71247	0.226415	-0.975041	13514066	201110	2061.76	7.27274
Laredo	Coal-n.e.c.	2.79144	43.6439	191.474	0.670739	-0.846032	0.225472	9329405	260595	1052.19	6.36976
LasVegas	Coal-n.e.c.	0.0240669	89.255	4878.48	0.517016	0.913795	0.309202	90704079	2032809	1141.47	9.50862
LosAngeles	Coal-n.e.c.	1.17222	79.9929	25393	0.954885	-0.821274	0.390024	966466036	18181675	819.509	12.5116
Louisville	Coal-n.e.c.	0.175522	28.372	1271.78	1.46163	-0.626885	0.119092	58031853	1170892	2105	17.1699
Memphis	Coal-n.e.c.	0.0557129	8.77554	2776.76	1.59255	-0.357166	0.899734	56936214	1039378	1687.08	3.72271
Miami	Coal-n.e.c.	4.77261	93.7069	975.466	0.0980082	-0.87354	0.337853	277981108	6357838	1118.83	11.8392
Milwaukee	Coal-n.e.c.	0.516781	84.9418	927.408	0.569887	0.738922	0.328075	105011108	2037220	2128.13	4.95789
Minneapolis	Coal-n.e.c.	5.97192	53.6447	3331.43	-1.04762	0.329939	-0.120304	216707297	3632345	1114.47	5.71274
Mobile	Coal-n.e.c.	0.0222346	53.5251	11549	-0.63542	-0.277496	0.0285814	22918627	603961	1556.04	3.21683
Nashville	Coal-n.e.c.	0.0847511	28.094	3285.57	1.18028	0.7999	0.517059	98210362	1846180	1784.11	3.88349
NewOrleans	Coal-n.e.c.	0.447558	68.6102	18556.5	-0.560198	-0.0671792	-0.967252	76407149	1397209	1483.17	3.36208
Norfolk	Coal-n.e.c.	0.733294	79.6024	464.729	0.340641	-0.84386	-0.0422456	84444582	1661214	2307.63	23.6506
NYCity	Coal-n.e.c.	3.22026	53.0135	19321.7	0.390222	-0.821274	0.661363	1640737533	23352510	1736.07	7.75659
OklahomaCity	Coal-n.e.c.	0.0152556	28.0073	1116.94	1.33302	1.01374	-0.0751656	68630900	1368369	1856.48	3.25935
Omaha	Coal-n.e.c.	0.0200537	49.4954	264.123	1.0572	0.797246	-0.352764	46954969	798881	1761.69	2.43535
Orlando	Coal-n.e.c.	3.26591	95.1449	268.962	0.770602	0.606001	0.266885	116550214	2922274	1463.35	14.2185
Philadelphia	Coal-n.e.c.	0.885365	48.3237	8029.13	-0.327276	-0.750105	0.494522	408763236	7023469	1949.38	6.32134
Phoenix	Coal-n.e.c.	0.173119	33.9856	1609.11	1.2506	0.679972	0.500279	192799880	4329756	848.506	5.99142
Pittsburgh	Coal-n.e.c.	0.523917	26.5107	1924.25	1.16156	0.490867	0.065278	132886577	2538542	2002.42	9.11152
Portland	Coal-n.e.c.	4.12589	70.0215	1737.32	0.268864	0.541065	0.0851162	144020095	2991155	686.679	5.20168
Raleigh	Coal-n.e.c.	1.17716	88.7829	142.503	1.07754	0.599502	0.477061	107472403	1996120	2230.3	11.2388
Richmond	Coal-n.e.c.	0.314828	76.3246	2127.89	-0.57399	0.83641	0.169691	70712118	1232955	2191.48	20.3516
Rochester	Coal-n.e.c.	7.64288	66.7056	529.115	1.16908	0.862011	0.478442	58063541	1176568	1470.18	1.26887
Sacramento	Coal-n.e.c.	0.833205	95.7445	1753.16	1.09816	0.51135	0.359997	113156396	2455366	979.095	4.25088
SaltLakeCity	Coal-n.e.c.	0.187224	22.9037	6001.06	0.936759	0.881488	-0.194315	110361016	2349121	1021.05	12.1177
SanAntonio	Coal-n.e.c.	1.84819	79.9954	3003.43	0.962978	0.529326	0.225264	92610410	2236981	1356.14	16.9251
SanDiego	Coal-n.e.c.	1.09614	97.6918	396.092	0.874729	-0.218476	0.749091	180338029	3174335	788.88	5.54333
SanFrancisco	Coal-n.e.c.	1.7839	84.4334	2216.1	-0.120371	-0.544706	0.383947	644381799	8364063	818.377	7.85382
Savannah	Coal-n.e.c.	9.44694	23.0844	11327.8	0.475716	-0.900691	0.10145	21773953	515253	1841.71	10.1267
Seattle	Coal-n.e.c.	5.68462	62.9132	2873.82	-0.00236218	-0.368444	0.449787	301682179	4404564	618.353	8.06669
StLouis	Coal-n.e.c.	0.810836	79.5162	8621.27	-2.05279	0.293186	-0.162087	150197893	2901493	1609.2	5.85642
Tampa	Coal-n.e.c.	2.86998	83.6174	268.718	-0.306318	0.515994	0.042715	120334797	2843636	1529.07	9.46321
Tucson	Coal-n.e.c.	0.111937	28.2481	158.559	0.229859	0.166639	0.419448	37978117	1040411	823.655	3.58102
Tulsa	Coal-n.e.c.	0.0522469	69.9137	24764.7	-0.801934	0.976245	-0.337168	56217767	1122629	1874.87	4.38159
WashingtonDC	Coal-n.e.c.	4.69869	42.5039	5117.01	1.26154	-0.673321	0.533205	440899163	5811111	2564.11	15.363
Wichita	Coal-n.e.c.	0.0314051	50.847	6616.72	1.21208	0.942617	-0.780582	29645201	672251	1747.83	3.67764
BatonRouge	Crude petroleum	49.124	25.6042	384.234	-0.76541	0.66604	-1.57891	49368176	813125	2214.84	5.07253
Beaumont	Crude petroleum	59.7711	31.5925	61.2904	-0.748951	0.372155	-1.70867	27559991	404048	2157.6	13.0226
Chicago	Crude petroleum	57.0955	19.5672	34.1723	1.45144	-0.54731	0.316903	571347291	9738322	1783.99	3.6273
Cleveland	Crude petroleum	22.454	32.941	2.0847	0.376531	0.155611	0.0147441	168672698	3498611	2183.68	9.80754
CorpusChristi	Crude petroleum	46.8338	29.0729	3172.83	-1.22147	0.150553	-1.20486	25292683	510853	1597.96	24.8243
Denver	Crude petroleum	24.9102	59.0559	3696.47	-0.465084	0.481447	0.427417	185232003	3218975	2366.98	3.72347
Detroit	Crude petroleum	51.1822	21.9947	78.0581	0.272482	-0.821274	0.193775	251505227	5321185	1351.59	28.1312
ElPaso	Crude petroleum	0	1.91692	0	1.00259	-0.489675	0.0931682	27525750	835667	2586.78	12.6219
Houston	Crude petroleum	60.6884	34.6463	78710.7	0.0590711	-0.596461	-1.13153	411724369	6378122	1884.98	9.93325
LakeCharles	Crude petroleum	56.9731	29.4226	873.762	-0.71247	0.226415	-0.975041	13514066	201110	2496.61	6.50504
LasVegas	Crude petroleum	0	85.3032	1.2632	0.517016	0.913795	0.309202	90704079	2032809	2632.2	12.7773
LosAngeles	Crude petroleum	55.6906	7.53966	2515.87	0.954885	-0.821274	0.390024	966466036	18181675	1160.43	18.985
Memphis	Crude petroleum	84.3321	10.5248	0	1.59255	-0.357166	0.899734	56936214	1039378	1542.02	35.4808
Minneapolis	Crude petroleum	55.3603	17.9017	0	-1.04762	0.329939	-0.120304	216707297	3632345	1395.24	28.0266
Mobile	Crude petroleum	21.9281	32.2607	145.859	-0.63542	-0.277496	0.0285814	22918627	603961	1985.49	9.90722
NewOrleans	Crude petroleum	64.2305	18.7744	1988.41	-0.560198	-0.0671792	-0.967252	76407149	1397209	2331.05	4.46884
NYCity	Crude petroleum	90.1714	4.10644	2.4843	0.390222	-0.821274	0.661363	1640737533	23352510	1469.51	6.0395
Philadelphia	Crude petroleum	90.2133	3.89699	15.0329	-0.327276	-0.750105	0.494522	408763236	7023469	1177.99	9.58449
SaltLakeCity	Crude petroleum	14.1613	9.86239	22.1504	0.936759	0.881488	-0.194315	110361016	2349121	1595.23	8.58151
SanAntonio	Crude petroleum	6.38943	51.4109	177.665	0.962978	0.529326	0.225264	92610410	2236981	2172.61	3.72973
SanFrancisco	Crude petroleum	46.5231	2.92414	2.7348	-0.120371	-0.544706	0.383947	644381799	8364063	1405.81	27.736
Savannah	Crude petroleum	0	29.0073	0	0.475716	-0.900691	0.10145	21773953	515253	1236.84	5.8946
Seattle	Crude petroleum	63.9133	0.48238	0	-0.00236218	-0.368444	0.449787	301682179	4404564	880.763	14.9234
StLouis	Crude petroleum	47.8538	25.2415	136.915	-2.05279	0.293186	-0.162087	150197893	2901493	2055.1	3.14649
Tulsa	Crude petroleum	4.29372	74.2333	4976.41	-0.801934	0.976245	-0.337168	56217767	1122629	2397.52	27.8527
Wichita	Crude petroleum	31.4699	41.6215	235.784	1.21208	0.942617	-0.780582	29645201	672251	2518.4	23.3549
Albany	Electronics	5.95691	69.1241	1391.11	-0.324209	0.743559	0.367838	59556406	1170241	1391.14	10.2576
Atlanta	Electronics	22.883	62.8905	22807.4	1.25934	-0.69516	0.681587	311151978	6077035	1509.01	2.89141
Austin	Electronics	38.0836	55.2206	11890.9	1.05851	0.491174	0.00657728	99254275	1834586	1165.65	2.45203
Baltimore	Electronics	11.1116	74.0962	9897.55	-0.11831	0.0250104	0.437821	165503885	2754637	1756.2	4.30882
BatonRouge	Electronics	2.01845	70.9742	946.168	-0.76541	0.66604	-1.57891	49368176	813125	1388.43	4.77136
Beaumont	Electronics	37.8588	46.9076	1130.13	-0.748951	0.372155	-1.70867	27559991	404048	1430.09	17.7069
Birmingham	Electronics	14.393	70.0647	2568.36	1.14239	0.887365	0.0488516	58428685	1307438	1474.01	7.2536
Boston	Electronics	19.9878	60.4735	35260.2	0.0773393	0.434591	0.693904	512812568	7895951	1365.46	5.24757
Buffalo	Electronics	2.11221	79.054	1669.31	-0.097901	-0.917686	0.103653	60072173	1213967	1439.72	3.45529
Charleston	Electronics	21.9845	70.2955	2120.56	0.864238	-0.87354	0.284469	31340382	696839	1368.48	6.06221
Charlotte	Electronics	27.146	56.3911	5332.6	1.08429	0.0690178	0.32307	120980242	2142208	1697.98	4.28937
Chicago	Electronics	42.4373	47.3758	51921.7	1.45144	-0.54731	0.316903	571347291	9738322	1644.98	4.2183
Cincinnati	Electronics	23.3567	63.8166	6092.07	1.37643	0.0835842	0.217017	112914989	2125667	1819.94	1.65393
Cleveland	Electronics	21.0158	65.2946	9880.72	0.376531	0.155611	0.0147441	168672698	3498611	1599.28	5.39247
Columbus	Electronics	17.5936	71.2466	7554.9	1.10285	0.690337	0.385679	114488647	2351437	1733.87	2.14456
CorpusChristi	Electronics	29.8984	64.629	1956.37	-1.22147	0.150553	-1.20486	25292683	510853	1057.62	13.8383
Dallas	Electronics	49.5435	44.5643	76321.9	1.59025	-0.336776	0.505893	390043661	7056147	1179.09	2.39061
Dayton	Electronics	9.81044	75.0468	2829.7	0.331313	0.924896	-0.233664	45498102	1080021	1876.65	1.48342
Denver	Electronics	13.8407	70.9865	10850	-0.465084	0.481447	0.427417	185232003	3218975	921.334	10.6732
Detroit	Electronics	16.0081	67.2393	14664.5	0.272482	-0.821274	0.193775	251505227	5321185	1420.25	4.34449
ElPaso	Electronics	14.6973	71.7417	7958.37	1.00259	-0.489675	0.0931682	27525750	835667	816.211	3.07073
FortWayne	Electronics	19.7398	62.6331	5716.62	0.844705	0.895168	0.142145	25987986	616987	1736.07	7.93928
Fresno	Electronics	24.7917	65.6326	2519.04	0.613541	0.481265	0.190162	40557017	1096572	735.874	9.76332
GrandRapids	Electronics	24.3747	64.4345	3526.93	0.96531	0.827861	0.191313	58362972	1397833	1349.15	4.25727
Greensboro	Electronics	23.2725	57.4835	9133.92	0.904142	0.90223	0.354707	70982529	1570685	1594.66	5.77575
Greenville	Electronics	34.2976	41.7332	4201.02	0.751275	0.968982	-0.0953479	53637094	1382635	1526.26	6.65134
Hartford	Electronics	14.9057	65.1826	3988.41	0.685968	1.02111	0.367182	87293146	1215307	1534.52	9.0344
Houston	Electronics	36.1867	58.5268	44827.9	0.0590711	-0.596461	-1.13153	411724369	6378122	1220.72	2.51115
Indianapolis	Electronics	18.0656	70.604	7090.35	1.5448	0.72269	0.171609	127433333	2310169	1683.73	5.97318
Jacksonville	Electronics	12.8879	69.475	1497.2	-0.255743	-0.0263105	0.712256	62346973	1450534	1178.54	1.3834
KansasCity	Electronics	20.3452	69.4017	10335.8	1.42588	0.62518	0.263502	119670644	2376530	1318.27	8.8145
Knoxville	Electronics	52.904	37.8276	1550	1.53734	0.651614	0.337944	42636395	1090652	1629.17	4.30905
LakeCharles	Electronics	2.48165	92.4408	256.868	-0.71247	0.226415	-0.975041	13514066	201110	1587.65	15.7268
Laredo	Electronics	2.14369	77.7515	1471.13	0.670739	-0.846032	0.225472	9329405	260595	930.035	8.47292
LasVegas	Electronics	52.598	42.1065	2200.36	0.517016	0.913795	0.309202	90704079	2032809	736.672	9.95495
LosAngeles	Electronics	49.7	45.2681	117761	0.954885	-0.821274	0.390024	966466036	18181675	756.437	3.50574
Louisville	Electronics	20.5027	65.4447	2296.77	1.46163	-0.626885	0.119092	58031853	1170892	1728.13	3.7575
Memphis	Electronics	28.2951	56.2537	5326.13	1.59255	-0.357166	0.899734	56936214	1039378	1563.44	7.91502
Miami	Electronics	13.2188	80.0685	28097.3	0.0980082	-0.87354	0.337853	277981108	6357838	875.545	3.83918
Milwaukee	Electronics	13.6695	71.2637	8894.78	0.569887	0.738922	0.328075	105011108	2037220	1405.02	4.59437
Minneapolis	Electronics	24.0661	66.0704	20090.1	-1.04762	0.329939	-0.120304	216707297	3632345	1052.42	6.42834
Mobile	Electronics	15.1819	60.6723	670.29	-0.63542	-0.277496	0.0285814	22918627	603961	1357.11	6.24583
Nashville	Electronics	48.765	38.1928	6479.59	1.18028	0.7999	0.517059	98210362	1846180	1560.89	2.00985
NewOrleans	Electronics	5.97865	78.1621	1327.07	-0.560198	-0.0671792	-0.967252	76407149	1397209	1289.25	7.45965
Norfolk	Electronics	24.2776	62.5649	3544.15	0.340641	-0.84386	-0.0422456	84444582	1661214	1455.59	3.93218
NYCity	Electronics	19.4103	70.0808	79240.4	0.390222	-0.821274	0.661363	1640737533	23352510	1431.64	3.77518
OklahomaCity	Electronics	15.1347	62.6568	3185.78	1.33302	1.01374	-0.0751656	68630900	1368369	1248.46	4.54796
Omaha	Electronics	7.21514	72.488	1378.37	1.0572	0.797246	-0.352764	46954969	798881	1209.98	8.79075
Orlando	Electronics	18.6503	68.4668	4426.29	0.770602	0.606001	0.266885	116550214	2922274	1115.2	2.40201
Philadelphia	Electronics	28.5114	60.2683	15967.9	-0.327276	-0.750105	0.494522	408763236	7023469	1540.32	4.43421
Phoenix	Electronics	22.0394	70.9136	16487.8	1.2506	0.679972	0.500279	192799880	4329756	773.387	3.38662
Pittsburgh	Electronics	22.4244	56.6126	6535.02	1.16156	0.490867	0.065278	132886577	2538542	1495.11	4.71954
Portland	Electronics	12.723	46.687	15859	0.268864	0.541065	0.0851162	144020095	2991155	615.176	1.82579
Raleigh	Electronics	25.2758	64.3604	4055.6	1.07754	0.599502	0.477061	107472403	1996120	1550.25	5.15304
Richmond	Electronics	11.2056	71.7584	2797.45	-0.57399	0.83641	0.169691	70712118	1232955	1557.28	3.46774
Rochester	Electronics	5.18485	75.5357	4817.76	1.16908	0.862011	0.478442	58063541	1176568	1426.71	2.34299
Sacramento	Electronics	28.5442	60.1265	6359.5	1.09816	0.51135	0.359997	113156396	2455366	819.651	4.70025
SaltLakeCity	Electronics	5.69133	70.4843	8111.97	0.936759	0.881488	-0.194315	110361016	2349121	787.554	4.7099
SanAntonio	Electronics	33.8683	61.1539	6906.68	0.962978	0.529326	0.225264	92610410	2236981	1140.61	2.57112
SanDiego	Electronics	31.5491	58.928	19178.5	0.874729	-0.218476	0.749091	180338029	3174335	742.671	4.16097
SanFrancisco	Electronics	45.1615	48.6561	65803.7	-0.120371	-0.544706	0.383947	644381799	8364063	734.686	3.86696
Savannah	Electronics	11.1222	64.137	1486.86	0.475716	-0.900691	0.10145	21773953	515253	1341.5	4.90922
Seattle	Electronics	20.656	70.715	17320.8	-0.00236218	-0.368444	0.449787	301682179	4404564	591.179	2.16036
StLouis	Electronics	19.0819	70.0488	6259.54	-2.05279	0.293186	-0.162087	150197893	2901493	1437.37	4.67205
Tampa	Electronics	14.6858	76.2144	6700.7	-0.306318	0.515994	0.042715	120334797	2843636	1056.43	3.46052
Tucson	Electronics	12.4476	75.4371	3412.4	0.229859	0.166639	0.419448	37978117	1040411	784.481	3.39684
Tulsa	Electronics	17.4202	68.2242	2169.76	-0.801934	0.976245	-0.337168	56217767	1122629	1293.03	5.59076
WashingtonDC	Electronics	13.5232	71.116	15484.9	1.26154	-0.673321	0.533205	440899163	5811111	1702.91	4.25682
Wichita	Electronics	19.6385	63.3357	1175.05	1.21208	0.942617	-0.780582	29645201	672251	1229.06	7.44837
Albany	Fertilizers	11.3489	84.7174	2.4854	-0.324209	0.743559	0.367838	59556406	1170241	2114.82	4.61796
Atlanta	Fertilizers	32.665	48.4323	174.238	1.25934	-0.69516	0.681587	311151978	6077035	1897.63	11.0308
Austin	Fertilizers	4.61012	86.94	13.1388	1.05851	0.491174	0.00657728	99254275	1834586	1560.74	9.76344
Baltimore	Fertilizers	6.06694	76.5842	65.8405	-0.11831	0.0250104	0.437821	165503885	2754637	2464.5	11.6109
BatonRouge	Fertilizers	63.3826	34.1403	3625.36	-0.76541	0.66604	-1.57891	49368176	813125	2365.08	8.20413
Beaumont	Fertilizers	10.8466	87.1747	2044.99	-0.748951	0.372155	-1.70867	27559991	404048	1941.15	13.2803
Birmingham	Fertilizers	14.5624	30.9928	125.423	1.14239	0.887365	0.0488516	58428685	1307438	2824.16	1.10974
Boston	Fertilizers	11.308	57.8917	75.3332	0.0773393	0.434591	0.693904	512812568	7895951	1617.33	4.23809
Buffalo	Fertilizers	6.18728	62.889	2.9205	-0.097901	-0.917686	0.103653	60072173	1213967	1449.21	6.51337
Charleston	Fertilizers	13.0819	56.6301	20.2873	0.864238	-0.87354	0.284469	31340382	696839	1541.34	6.23332
Charlotte	Fertilizers	8.44398	50.9821	38.3398	1.08429	0.0690178	0.32307	120980242	2142208	2431.78	7.7593
Chicago	Fertilizers	52.1198	37.6696	8395.55	1.45144	-0.54731	0.316903	571347291	9738322	1832.29	7.98417
Cincinnati	Fertilizers	13.4356	64.8922	354.981	1.37643	0.0835842	0.217017	112914989	2125667	2624.07	13.1353
Cleveland	Fertilizers	12.007	74.8296	386.054	0.376531	0.155611	0.0147441	168672698	3498611	2472.1	7.63212
Columbus	Fertilizers	2.30684	81.5489	768.219	1.10285	0.690337	0.385679	114488647	2351437	2059.15	5.46339
CorpusChristi	Fertilizers	3.29255	53.4034	7.5661	-1.22147	0.150553	-1.20486	25292683	510853	1432.54	8.97935
Dallas	Fertilizers	3.06259	77.5744	670.557	1.59025	-0.336776	0.505893	390043661	7056147	1328.33	6.86767
Dayton	Fertilizers	14.0784	15.5657	81.8758	0.331313	0.924896	-0.233664	45498102	1080021	2273.36	25.2839
Denver	Fertilizers	22.1866	31.9891	105.486	-0.465084	0.481447	0.427417	185232003	3218975	1121.76	19.1574
Detroit	Fertilizers	14.5534	68.1054	238.333	0.272482	-0.821274	0.193775	251505227	5321185	1565.37	10.8722
ElPaso	Fertilizers	0.68157	55.7425	2.0977	1.00259	-0.489675	0.0931682	27525750	835667	969.854	9.65081
FortWayne	Fertilizers	13.7519	71.2052	69.0652	0.844705	0.895168	0.142145	25987986	616987	2256.24	5.84688
Fresno	Fertilizers	3.5431	65.8409	485.321	0.613541	0.481265	0.190162	40557017	1096572	1160.31	6.90903
GrandRapids	Fertilizers	11.3044	12.3452	19.474	0.96531	0.827861	0.191313	58362972	1397833	2210.09	5.99358
Greensboro	Fertilizers	2.42598	88.5318	283.568	0.904142	0.90223	0.354707	70982529	1570685	2060.61	43.2254
Greenville	Fertilizers	4.76062	53.1669	27.4451	0.751275	0.968982	-0.0953479	53637094	1382635	2226.78	4.00112
Hartford	Fertilizers	2.62311	89.4639	93.5057	0.685968	1.02111	0.367182	87293146	1215307	4129.75	50.7724
Houston	Fertilizers	21.386	69.5925	677.212	0.0590711	-0.596461	-1.13153	411724369	6378122	1413.83	9.56265
Indianapolis	Fertilizers	29.5912	50.9496	503.303	1.5448	0.72269	0.171609	127433333	2310169	2100.01	35.7417
Jacksonville	Fertilizers	35.4478	51.7709	59.7438	-0.255743	-0.0263105	0.712256	62346973	1450534	1504.12	3.50656
KansasCity	Fertilizers	8.58479	54.741	296.872	1.42588	0.62518	0.263502	119670644	2376530	1700.14	3.15411
Knoxville	Fertilizers	24.9652	30.6483	58.3326	1.53734	0.651614	0.337944	42636395	1090652	2165.77	19.5555
LakeCharles	Fertilizers	20.4125	52.6927	2.412	-0.71247	0.226415	-0.975041	13514066	201110	2685.11	52.3084
Laredo	Fertilizers	0.936484	79.7533	4.6654	0.670739	-0.846032	0.225472	9329405	260595	958.494	67.1942
LasVegas	Fertilizers	37.5531	55.4513	11.3886	0.517016	0.913795	0.309202	90704079	2032809	916.173	7.78061
LosAngeles	Fertilizers	20.759	61.3894	241.692	0.954885	-0.821274	0.390024	966466036	18181675	791.349	7.5063
Louisville	Fertilizers	16.4049	65.6766	39.7793	1.46163	-0.626885	0.119092	58031853	1170892	1715.29	33.1917
Memphis	Fertilizers	15.4049	48.1444	130.925	1.59255	-0.357166	0.899734	56936214	1039378	1574.79	9.39656
Miami	Fertilizers	29.0769	39.8985	547.109	0.0980082	-0.87354	0.337853	277981108	6357838	933.874	22.6194
Milwaukee	Fertilizers	33.0611	28.9824	91.0952	0.569887	0.738922	0.328075	105011108	2037220	1867.36	8.62165
Minneapolis	Fertilizers	23.0891	69.4974	2103.97	-1.04762	0.329939	-0.120304	216707297	3632345	1298.82	6.64502
Mobile	Fertilizers	8.92843	64.4252	4.5928	-0.63542	-0.277496	0.0285814	22918627	603961	1453.64	4.91706
Nashville	Fertilizers	4.02896	89.2353	291.996	1.18028	0.7999	0.517059	98210362	1846180	2067.02	4.96913
NewOrleans	Fertilizers	25.4659	15.2692	1350.55	-0.560198	-0.0671792	-0.967252	76407149	1397209	2113.14	3.06595
Norfolk	Fertilizers	16.646	58.1435	77.3417	0.340641	-0.84386	-0.0422456	84444582	1661214	1422.2	3.4947
NYCity	Fertilizers	34.2856	55.4725	547.644	0.390222	-0.821274	0.661363	1640737533	23352510	1584.25	13.4271
OklahomaCity	Fertilizers	0.798648	86.6798	58.0045	1.33302	1.01374	-0.0751656	68630900	1368369	2486.95	7.39972
Omaha	Fertilizers	4.37198	81.0794	319.825	1.0572	0.797246	-0.352764	46954969	798881	1961.71	4.008
Orlando	Fertilizers	15.6019	47.3493	732.249	0.770602	0.606001	0.266885	116550214	2922274	1451.64	4.95542
Philadelphia	Fertilizers	8.69755	56.5372	352.504	-0.327276	-0.750105	0.494522	408763236	7023469	1759.62	1.73447
Phoenix	Fertilizers	2.52184	82.5474	127.881	1.2506	0.679972	0.500279	192799880	4329756	1159.51	5.21023
Pittsburgh	Fertilizers	5.01293	41.1408	60.3627	1.16156	0.490867	0.065278	132886577	2538542	2376.96	0.698045
Portland	Fertilizers	35.6455	62.1921	1450.97	0.268864	0.541065	0.0851162	144020095	2991155	876.209	20.8777
Raleigh	Fertilizers	8.26371	43.3726	47.0737	1.07754	0.599502	0.477061	107472403	1996120	1819.26	8.97704
Richmond	Fertilizers	3.64084	63.7606	167.125	-0.57399	0.83641	0.169691	70712118	1232955	2121.9	15.6107
Rochester	Fertilizers	2.10902	86.1773	165.013	1.16908	0.862011	0.478442	58063541	1176568	2186.83	2.94563
Sacramento	Fertilizers	5.6236	90.3058	272.78	1.09816	0.51135	0.359997	113156396	2455366	1226.24	4.62492
SaltLakeCity	Fertilizers	8.07199	65.178	302.943	0.936759	0.881488	-0.194315	110361016	2349121	1190.73	4.90391
SanAntonio	Fertilizers	1.54719	57.1985	240.845	0.962978	0.529326	0.225264	92610410	2236981	1253.12	11.5822
SanDiego	Fertilizers	56.7373	40.9419	17.5954	0.874729	-0.218476	0.749091	180338029	3174335	928.47	22.7044
SanFrancisco	Fertilizers	14.972	78.5469	1820.92	-0.120371	-0.544706	0.383947	644381799	8364063	920.954	7.87866
Savannah	Fertilizers	57.3232	37.3894	330.653	0.475716	-0.900691	0.10145	21773953	515253	1507.75	13.0959
Seattle	Fertilizers	26.0337	47.9718	401.733	-0.00236218	-0.368444	0.449787	301682179	4404564	628.415	10.1564
StLouis	Fertilizers	9.68897	68.4701	956.12	-2.05279	0.293186	-0.162087	150197893	2901493	1327.58	9.61966
Tampa	Fertilizers	39.5278	50.7563	4722.81	-0.306318	0.515994	0.042715	120334797	2843636	1193.56	3.98007
Tucson	Fertilizers	3.78616	47.3438	3.8332	0.229859	0.166639	0.419448	37978117	1040411	1000.81	15.0758
Tulsa	Fertilizers	0.344248	77.299	2689.09	-0.801934	0.976245	-0.337168	56217767	1122629	2188.6	4.20424
WashingtonDC	Fertilizers	18.955	65.0289	96.5903	1.26154	-0.673321	0.533205	440899163	5811111	2393.91	8.5495
Wichita	Fertilizers	16.8096	11.1575	61.0195	1.21208	0.942617	-0.780582	29645201	672251	2146.4	1.37718
Albany	Fuel oils	0.941055	98.4944	5029.34	-0.324209	0.743559	0.367838	59556406	1170241	2750.03	11.7112
Atlanta	Fuel oils	11.41	78.6815	1730.81	1.25934	-0.69516	0.681587	311151978	6077035	2382.04	10.3901
Austin	Fuel oils	2.09843	80.5092	5699.39	1.05851	0.491174	0.00657728	99254275	1834586	1407.06	10.9879
Baltimore	Fuel oils	8.73475	87.1682	1267.14	-0.11831	0.0250104	0.437821	165503885	2754637	4734.4	9.42596
BatonRouge	Fuel oils	19.5842	78.9484	6053.96	-0.76541	0.66604	-1.57891	49368176	813125	2241.79	13.7824
Beaumont	Fuel oils	4.85619	94.4026	24271.1	-0.748951	0.372155	-1.70867	27559991	404048	2263.32	51.082
Birmingham	Fuel oils	0.599108	80.9409	1946.37	1.14239	0.887365	0.0488516	58428685	1307438	2462.58	40.7783
Boston	Fuel oils	14.5867	83.1269	15596.6	0.0773393	0.434591	0.693904	512812568	7895951	4235.46	12.8374
Buffalo	Fuel oils	1.13255	80.0056	671.059	-0.097901	-0.917686	0.103653	60072173	1213967	1552.54	17.3992
Charleston	Fuel oils	45.3075	53.2999	447.642	0.864238	-0.87354	0.284469	31340382	696839	1468.64	13.7789
Charlotte	Fuel oils	0.58583	88.9913	896.352	1.08429	0.0690178	0.32307	120980242	2142208	4133.3	5.32755
Chicago	Fuel oils	0.109259	91.8883	27240.3	1.45144	-0.54731	0.316903	571347291	9738322	2371.99	10.3354
Cincinnati	Fuel oils	0.0760233	93.79	1751.57	1.37643	0.0835842	0.217017	112914989	2125667	3489.69	11.6181
Cleveland	Fuel oils	0.124556	81.5602	1390.58	0.376531	0.155611	0.0147441	168672698	3498611	2264.6	10.68
Columbus	Fuel oils	0.161958	99.838	907.592	1.10285	0.690337	0.385679	114488647	2351437	3088.29	6.26874
CorpusChristi	Fuel oils	18.0728	74.1727	10657	-1.22147	0.150553	-1.20486	25292683	510853	1866.38	8.84523
Dallas	Fuel oils	1.16183	75.7115	41011.4	1.59025	-0.336776	0.505893	390043661	7056147	1747.78	9.8136
Dayton	Fuel oils	0.0379584	11.963	187.355	0.331313	0.924896	-0.233664	45498102	1080021	3076.03	4.24854
Denver	Fuel oils	0.0528801	87.3845	2832.66	-0.465084	0.481447	0.427417	185232003	3218975	2463.89	39.4073
Detroit	Fuel oils	1.52093	79.7685	4505.19	0.272482	-0.821274	0.193775	251505227	5321185	1492.81	20.2012
ElPaso	Fuel oils	3.93577	53.4627	1014.34	1.00259	-0.489675	0.0931682	27525750	835667	981.56	9.85484
FortWayne	Fuel oils	0.0271342	73.5574	639.808	0.844705	0.895168	0.142145	25987986	616987	3761.78	51.9518
Fresno	Fuel oils	3.89289	81.5753	707.651	0.613541	0.481265	0.190162	40557017	1096572	1375.34	17.0991
GrandRapids	Fuel oils	2.38256	94.5432	880.664	0.96531	0.827861	0.191313	58362972	1397833	1948.4	17.7132
Greensboro	Fuel oils	0.363092	94.8889	771.288	0.904142	0.90223	0.354707	70982529	1570685	3854.16	2.25932
Greenville	Fuel oils	13.5155	85.6603	286.12	0.751275	0.968982	-0.0953479	53637094	1382635	4741.78	40.6957
Hartford	Fuel oils	12.7482	86.9254	1564.56	0.685968	1.02111	0.367182	87293146	1215307	13405.4	6.20376
Houston	Fuel oils	4.05314	94.9773	132392	0.0590711	-0.596461	-1.13153	411724369	6378122	1554.33	8.62495
Indianapolis	Fuel oils	0.0803976	52.4953	1802.17	1.5448	0.72269	0.171609	127433333	2310169	3107.22	14.6244
Jacksonville	Fuel oils	20.3091	79.682	1797.14	-0.255743	-0.0263105	0.712256	62346973	1450534	2304.31	17.6983
KansasCity	Fuel oils	0.616661	88.0476	194.316	1.42588	0.62518	0.263502	119670644	2376530	1216.77	5.829
Knoxville	Fuel oils	0.44721	73.3995	725.944	1.53734	0.651614	0.337944	42636395	1090652	2555.5	16.3522
LakeCharles	Fuel oils	26.0467	71.1973	6685.21	-0.71247	0.226415	-0.975041	13514066	201110	3309.98	33.618
Laredo	Fuel oils	1.59256	89.4358	11082.6	0.670739	-0.846032	0.225472	9329405	260595	986.054	5.47147
LasVegas	Fuel oils	2.88602	96.1793	123.923	0.517016	0.913795	0.309202	90704079	2032809	2185.82	30.1099
LosAngeles	Fuel oils	18.0422	79.3637	8829	0.954885	-0.821274	0.390024	966466036	18181675	706.694	8.33913
Louisville	Fuel oils	0.0311671	94.6294	1172.9	1.46163	-0.626885	0.119092	58031853	1170892	2116.51	38.0281
Memphis	Fuel oils	0.255774	95.3188	2917.71	1.59255	-0.357166	0.899734	56936214	1039378	1897.84	19.9959
Miami	Fuel oils	8.35981	90.5155	6515.78	0.0980082	-0.87354	0.337853	277981108	6357838	1110.9	20.1068
Milwaukee	Fuel oils	0.095076	91.0672	2545.05	0.569887	0.738922	0.328075	105011108	2037220	3768.41	3.90861
Minneapolis	Fuel oils	0.772578	86.613	1833.57	-1.04762	0.329939	-0.120304	216707297	3632345	2163.28	11.1394
Mobile	Fuel oils	0.618483	50.4775	496.436	-0.63542	-0.277496	0.0285814	22918627	603961	2010.94	73.7354
Nashville	Fuel oils	0.869222	97.1745	1265.47	1.18028	0.7999	0.517059	98210362	1846180	2302.73	27.4237
NewOrleans	Fuel oils	14.4292	80.4068	38318.4	-0.560198	-0.0671792	-0.967252	76407149	1397209	2658.3	3.18889
Norfolk	Fuel oils	2.63393	13.9884	770.915	0.340641	-0.84386	-0.0422456	84444582	1661214	1400.11	11.2841
NYCity	Fuel oils	22.3834	76.0943	29304.8	0.390222	-0.821274	0.661363	1640737533	23352510	1837.6	10.3944
OklahomaCity	Fuel oils	0.150742	27.8344	12.6993	1.33302	1.01374	-0.0751656	68630900	1368369	2803.48	2.0508
Omaha	Fuel oils	0.00222675	91.2543	469.166	1.0572	0.797246	-0.352764	46954969	798881	4902.67	42.8816
Orlando	Fuel oils	13.3855	86.6143	486.492	0.770602	0.606001	0.266885	116550214	2922274	2925.54	21.0792
Philadelphia	Fuel oils	8.20066	91.2059	23981	-0.327276	-0.750105	0.494522	408763236	7023469	1990.14	7.90371
Phoenix	Fuel oils	0.00321128	97.8542	2664.2	1.2506	0.679972	0.500279	192799880	4329756	2487.58	12.4655
Pittsburgh	Fuel oils	0.929509	33.6564	1718.54	1.16156	0.490867	0.065278	132886577	2538542	2640.07	19.2035
Portland	Fuel oils	1.46242	96.7891	2507.38	0.268864	0.541065	0.0851162	144020095	2991155	1941.51	1.28052
Raleigh	Fuel oils	2.01787	89.0757	244.571	1.07754	0.599502	0.477061	107472403	1996120	3735.25	16.0157
Richmond	Fuel oils	1.19188	98.8081	1192.04	-0.57399	0.83641	0.169691	70712118	1232955	3317.55	11.7499
Rochester	Fuel oils	2.47328	72.7967	964.665	1.16908	0.862011	0.478442	58063541	1176568	3467.75	14.2546
Sacramento	Fuel oils	4.48169	95.4709	2054.22	1.09816	0.51135	0.359997	113156396	2455366	1526.11	10.4582
SaltLakeCity	Fuel oils	0.0156193	95.1567	3173.03	0.936759	0.881488	-0.194315	110361016	2349121	2788.85	14.7606
SanAntonio	Fuel oils	8.07604	84.1031	26422.8	0.962978	0.529326	0.225264	92610410	2236981	1792.13	16.125
SanDiego	Fuel oils	17.6775	82.2585	576.589	0.874729	-0.218476	0.749091	180338029	3174335	1051.96	12.2288
SanFrancisco	Fuel oils	14.5355	79.594	7720.92	-0.120371	-0.544706	0.383947	644381799	8364063	1249.21	2.15672
Savannah	Fuel oils	19.5165	79.2574	2263.39	0.475716	-0.900691	0.10145	21773953	515253	1444.07	67.1507
Seattle	Fuel oils	1.37493	96.8919	9584.8	-0.00236218	-0.368444	0.449787	301682179	4404564	856.311	40.4609
StLouis	Fuel oils	0.00953916	97.4545	15810.3	-2.05279	0.293186	-0.162087	150197893	2901493	1745.67	10.2927
Tampa	Fuel oils	1.83632	97.9253	4829.23	-0.306318	0.515994	0.042715	120334797	2843636	2244.73	2.48238
Tucson	Fuel oils	0.00395188	99.321	110.407	0.229859	0.166639	0.419448	37978117	1040411	1020.25	14.0925
Tulsa	Fuel oils	0.011602	36.4149	4887.79	-0.801934	0.976245	-0.337168	56217767	1122629	2578.94	4.29667
WashingtonDC	Fuel oils	3.88395	94.157	854.994	1.26154	-0.673321	0.533205	440899163	5811111	2418.99	22.5246
Wichita	Fuel oils	0.00627047	76.0406	1882.31	1.21208	0.942617	-0.780582	29645201	672251	2913.73	22.0593
Albany	Furniture	3.62956	52.1955	903.444	-0.324209	0.743559	0.367838	59556406	1170241	1421.41	7.75728
Atlanta	Furniture	25.422	62.6823	6508.77	1.25934	-0.69516	0.681587	311151978	6077035	1416.08	9.21302
Austin	Furniture	10.9373	78.8305	1907.7	1.05851	0.491174	0.00657728	99254275	1834586	1166.69	5.78321
Baltimore	Furniture	7.82878	74.0308	3369.42	-0.11831	0.0250104	0.437821	165503885	2754637	1669.99	11.3913
BatonRouge	Furniture	2.22918	82.961	517.996	-0.76541	0.66604	-1.57891	49368176	813125	1311.22	4.31671
Beaumont	Furniture	13.6777	76.3252	291.84	-0.748951	0.372155	-1.70867	27559991	404048	1444.54	9.1988
Birmingham	Furniture	11.046	48.9343	1340.5	1.14239	0.887365	0.0488516	58428685	1307438	1451.05	4.1583
Boston	Furniture	8.58554	69.5547	5321.25	0.0773393	0.434591	0.693904	512812568	7895951	1280.37	4.36528
Buffalo	Furniture	2.09845	68.6886	858.379	-0.097901	-0.917686	0.103653	60072173	1213967	1376.65	4.73547
Charleston	Furniture	24.6233	61.3366	682.513	0.864238	-0.87354	0.284469	31340382	696839	1329.77	5.33404
Charlotte	Furniture	17.7472	62.9513	2780.72	1.08429	0.0690178	0.32307	120980242	2142208	1558.09	5.41102
Chicago	Furniture	9.4819	75.1769	11406.8	1.45144	-0.54731	0.316903	571347291	9738322	1522.78	5.36534
Cincinnati	Furniture	15.8369	70.9988	2553.05	1.37643	0.0835842	0.217017	112914989	2125667	1752.92	2.0033
Cleveland	Furniture	14.7051	74.3619	3484.63	0.376531	0.155611	0.0147441	168672698	3498611	1579.98	4.86003
Columbus	Furniture	13.0275	75.3885	2660.11	1.10285	0.690337	0.385679	114488647	2351437	1657.54	1.48939
CorpusChristi	Furniture	13.0627	69.6611	268.372	-1.22147	0.150553	-1.20486	25292683	510853	1048.3	15.5878
Dallas	Furniture	12.8989	75.4637	10688.4	1.59025	-0.336776	0.505893	390043661	7056147	1169.22	7.38853
Dayton	Furniture	9.56158	77.4975	990.919	0.331313	0.924896	-0.233664	45498102	1080021	1789.59	5.94336
Denver	Furniture	7.76617	76.8253	3782.37	-0.465084	0.481447	0.427417	185232003	3218975	878.338	1.21599
Detroit	Furniture	19.409	67.5859	5514.69	0.272482	-0.821274	0.193775	251505227	5321185	1407.22	2.41099
ElPaso	Furniture	9.58471	75.4256	379.207	1.00259	-0.489675	0.0931682	27525750	835667	824.539	17.2416
FortWayne	Furniture	7.54291	73.8286	543.331	0.844705	0.895168	0.142145	25987986	616987	1704.66	7.76088
Fresno	Furniture	13.687	76.3706	476.74	0.613541	0.481265	0.190162	40557017	1096572	749.597	5.58332
GrandRapids	Furniture	23.5611	69.2123	7137.04	0.96531	0.827861	0.191313	58362972	1397833	1307.76	5.31468
Greensboro	Furniture	22.9725	58.7551	3434.6	0.904142	0.90223	0.354707	70982529	1570685	1648.8	4.98551
Greenville	Furniture	14.4993	57.1727	826.475	0.751275	0.968982	-0.0953479	53637094	1382635	1515.68	7.49179
Hartford	Furniture	11.0599	54.3396	994.592	0.685968	1.02111	0.367182	87293146	1215307	1641.41	4.53184
Houston	Furniture	20.5813	69.7846	5568.17	0.0590711	-0.596461	-1.13153	411724369	6378122	1190.71	8.87556
Indianapolis	Furniture	12.3331	70.4868	1472.88	1.5448	0.72269	0.171609	127433333	2310169	1655.23	5.55492
Jacksonville	Furniture	5.12301	72.0399	818.623	-0.255743	-0.0263105	0.712256	62346973	1450534	1195.01	5.27627
KansasCity	Furniture	9.03982	78.2012	1990.87	1.42588	0.62518	0.263502	119670644	2376530	1261.45	5.74835
Knoxville	Furniture	13.9416	72.2972	698.392	1.53734	0.651614	0.337944	42636395	1090652	1493.32	17.7381
LakeCharles	Furniture	1.63188	82.0893	99.1564	-0.71247	0.226415	-0.975041	13514066	201110	1522.79	3.78831
Laredo	Furniture	1.95293	78.7609	113.596	0.670739	-0.846032	0.225472	9329405	260595	928.58	10.3098
LasVegas	Furniture	8.13425	77.4776	1254.66	0.517016	0.913795	0.309202	90704079	2032809	747.136	9.42641
LosAngeles	Furniture	27.5997	64.4069	18654.6	0.954885	-0.821274	0.390024	966466036	18181675	761.409	4.83833
Louisville	Furniture	19.3182	65.1551	1592.86	1.46163	-0.626885	0.119092	58031853	1170892	1610.76	2.94289
Memphis	Furniture	20.4978	66.1612	1024.87	1.59255	-0.357166	0.899734	56936214	1039378	1427.33	6.22254
Miami	Furniture	10.1403	79.3697	4559.71	0.0980082	-0.87354	0.337853	277981108	6357838	859.571	2.70857
Milwaukee	Furniture	19.8401	66.0623	1758.02	0.569887	0.738922	0.328075	105011108	2037220	1345.03	6.27118
Minneapolis	Furniture	19.7919	67.1722	3568.38	-1.04762	0.329939	-0.120304	216707297	3632345	1034.46	4.1869
Mobile	Furniture	19.378	66.4641	553.199	-0.63542	-0.277496	0.0285814	22918627	603961	1319.97	9.26773
Nashville	Furniture	16.2836	72.1873	1594.4	1.18028	0.7999	0.517059	98210362	1846180	1485.49	8.15925
NewOrleans	Furniture	3.96053	82.7063	997.932	-0.560198	-0.0671792	-0.967252	76407149	1397209	1241.99	9.22132
Norfolk	Furniture	8.34852	70.9871	1185.23	0.340641	-0.84386	-0.0422456	84444582	1661214	1403.94	13.2194
NYCity	Furniture	10.6906	70.5187	22890.3	0.390222	-0.821274	0.661363	1640737533	23352510	1409.63	7.88233
OklahomaCity	Furniture	6.01713	78.5507	960.592	1.33302	1.01374	-0.0751656	68630900	1368369	1219.94	5.07258
Omaha	Furniture	6.5822	79.5819	971.88	1.0572	0.797246	-0.352764	46954969	798881	1153.17	5.08895
Orlando	Furniture	4.65588	71.7826	2379.73	0.770602	0.606001	0.266885	116550214	2922274	1105.98	7.18756
Philadelphia	Furniture	14.6571	67.8651	7242.2	-0.327276	-0.750105	0.494522	408763236	7023469	1512.19	6.89068
Phoenix	Furniture	6.17801	82.0326	3434.16	1.2506	0.679972	0.500279	192799880	4329756	806.106	9.20474
Pittsburgh	Furniture	8.98042	75.8366	1400.66	1.16156	0.490867	0.065278	132886577	2538542	1476.72	8.66714
Portland	Furniture	9.30539	79.1621	2820.17	0.268864	0.541065	0.0851162	144020095	2991155	597.831	9.49836
Raleigh	Furniture	9.06259	77.1512	1439.95	1.07754	0.599502	0.477061	107472403	1996120	1508.52	13.1189
Richmond	Furniture	6.50698	74.9966	976.963	-0.57399	0.83641	0.169691	70712118	1232955	1535.55	13.2209
Rochester	Furniture	3.08158	62.7935	850.15	1.16908	0.862011	0.478442	58063541	1176568	1384.85	9.29461
Sacramento	Furniture	10.0935	83.1862	1610.9	1.09816	0.51135	0.359997	113156396	2455366	748.391	13.8279
SaltLakeCity	Furniture	9.98559	77.2222	2618.73	0.936759	0.881488	-0.194315	110361016	2349121	769.303	1.5172
SanAntonio	Furniture	11.2565	77.1049	1648.72	0.962978	0.529326	0.225264	92610410	2236981	1123.72	6.93401
SanDiego	Furniture	13.1944	78.3268	2411.22	0.874729	-0.218476	0.749091	180338029	3174335	752.317	9.28984
SanFrancisco	Furniture	15.6996	77.4243	6570.54	-0.120371	-0.544706	0.383947	644381799	8364063	710.33	3.42262
Savannah	Furniture	59.1422	29.6854	615.945	0.475716	-0.900691	0.10145	21773953	515253	1339.69	8.65448
Seattle	Furniture	19.941	71.9328	3208.09	-0.00236218	-0.368444	0.449787	301682179	4404564	579.658	4.0218
StLouis	Furniture	11.1798	77.5709	2050.95	-2.05279	0.293186	-0.162087	150197893	2901493	1407.86	13.0011
Tampa	Furniture	10.1005	74.067	3969.89	-0.306318	0.515994	0.042715	120334797	2843636	1050.97	3.34993
Tucson	Furniture	5.42091	84.9057	445.17	0.229859	0.166639	0.419448	37978117	1040411	789.61	17.5312
Tulsa	Furniture	5.95652	83.7454	638.864	-0.801934	0.976245	-0.337168	56217767	1122629	1269.16	12.9276
WashingtonDC	Furniture	4.28928	81.7921	3749.53	1.26154	-0.673321	0.533205	440899163	5811111	1659.13	10.1159
Wichita	Furniture	7.68785	80.9531	426.364	1.21208	0.942617	-0.780582	29645201	672251	1211.65	4.16527
Albany	Gasoline	0.248151	84.2759	6650.44	-0.324209	0.743559	0.367838	59556406	1170241	2590.44	2.77579
Atlanta	Gasoline	2.05683	93.1917	10548	1.25934	-0.69516	0.681587	311151978	6077035	2599.36	6.21997
Austin	Gasoline	0.949967	73.8511	3240.1	1.05851	0.491174	0.00657728	99254275	1834586	1957.4	18.2125
Baltimore	Gasoline	1.49889	95.6925	9040	-0.11831	0.0250104	0.437821	165503885	2754637	3433.4	20.8365
BatonRouge	Gasoline	1.25559	98.3672	23987.3	-0.76541	0.66604	-1.57891	49368176	813125	3119.21	10.3309
Beaumont	Gasoline	1.12102	97.356	27288.3	-0.748951	0.372155	-1.70867	27559991	404048	2576.3	3.93389
Birmingham	Gasoline	0.00102731	78.3205	2498.21	1.14239	0.887365	0.0488516	58428685	1307438	3819.24	5.76068
Boston	Gasoline	19.0466	80.0312	36469.9	0.0773393	0.434591	0.693904	512812568	7895951	4425.8	12.6678
Buffalo	Gasoline	1.11391	66.8728	2924.92	-0.097901	-0.917686	0.103653	60072173	1213967	1948.97	11.5557
Charleston	Gasoline	37.7195	50.4342	1029.68	0.864238	-0.87354	0.284469	31340382	696839	1593.78	3.39017
Charlotte	Gasoline	0.271409	97.149	3758.71	1.08429	0.0690178	0.32307	120980242	2142208	4194.69	6.55241
Chicago	Gasoline	0.0038796	94.8104	47903.4	1.45144	-0.54731	0.316903	571347291	9738322	2493.66	10.2148
Cincinnati	Gasoline	0.0149314	99.5147	3673.12	1.37643	0.0835842	0.217017	112914989	2125667	4282.78	12.0052
Cleveland	Gasoline	0.019099	74.7512	3004.51	0.376531	0.155611	0.0147441	168672698	3498611	2017.1	13.3871
Columbus	Gasoline	0.0135425	52.0202	2239.05	1.10285	0.690337	0.385679	114488647	2351437	4652.52	4.52088
CorpusChristi	Gasoline	2.45835	92.5882	25498.9	-1.22147	0.150553	-1.20486	25292683	510853	1720.15	8.24326
Dallas	Gasoline	0.729468	91.3494	23551.4	1.59025	-0.336776	0.505893	390043661	7056147	1778.45	7.55113
Dayton	Gasoline	0.00962849	36.7004	377.611	0.331313	0.924896	-0.233664	45498102	1080021	6610.06	1.23211
Denver	Gasoline	0.000491384	44.9124	2790.28	-0.465084	0.481447	0.427417	185232003	3218975	3281.64	22.5606
Detroit	Gasoline	0.116721	58.6606	4276.02	0.272482	-0.821274	0.193775	251505227	5321185	1614.62	25.7197
ElPaso	Gasoline	0.40804	66.1834	3794.52	1.00259	-0.489675	0.0931682	27525750	835667	1022.8	20.4355
FortWayne	Gasoline	0.00283411	90.4894	1853.08	0.844705	0.895168	0.142145	25987986	616987	4647.87	64.6427
Fresno	Gasoline	0.341441	94.5821	492.479	0.613541	0.481265	0.190162	40557017	1096572	1442.52	26.9313
GrandRapids	Gasoline	0.0566129	82.5351	3426.84	0.96531	0.827861	0.191313	58362972	1397833	2750.3	3.18953
Greensboro	Gasoline	0.0631174	98.7525	6946.11	0.904142	0.90223	0.354707	70982529	1570685	3657.61	3.21551
Greenville	Gasoline	0.387673	55.1298	1555	0.751275	0.968982	-0.0953479	53637094	1382635	3797.03	1.61453
Hartford	Gasoline	1.46112	89.9838	1552.69	0.685968	1.02111	0.367182	87293146	1215307	8578.96	8.52069
Houston	Gasoline	1.37297	96.679	92624.5	0.0590711	-0.596461	-1.13153	411724369	6378122	1547.21	10.6279
Indianapolis	Gasoline	0.00305727	60.2616	6718.96	1.5448	0.72269	0.171609	127433333	2310169	3878.3	18.2532
Jacksonville	Gasoline	11.5758	83.4602	6605.73	-0.255743	-0.0263105	0.712256	62346973	1450534	2053.3	5.4809
KansasCity	Gasoline	3.01492	4.45553	126.616	1.42588	0.62518	0.263502	119670644	2376530	1837.99	7.36621
Knoxville	Gasoline	0.0304601	84.4447	1765.81	1.53734	0.651614	0.337944	42636395	1090652	2388.59	39.7618
LakeCharles	Gasoline	5.93329	89.946	17616.2	-0.71247	0.226415	-0.975041	13514066	201110	2837.49	39.5081
Laredo	Gasoline	0.311623	73.236	2141.27	0.670739	-0.846032	0.225472	9329405	260595	1121.94	13.6217
LasVegas	Gasoline	0.00218235	37.1588	38.174	0.517016	0.913795	0.309202	90704079	2032809	2105.13	16.3509
LosAngeles	Gasoline	1.43937	97.369	65732.1	0.954885	-0.821274	0.390024	966466036	18181675	853.633	17.832
Louisville	Gasoline	0.00450074	75.7306	2750.62	1.46163	-0.626885	0.119092	58031853	1170892	2243.48	20.9662
Memphis	Gasoline	0.0160608	95.9589	6281.98	1.59255	-0.357166	0.899734	56936214	1039378	2210.91	19.8133
Miami	Gasoline	18.4215	80.924	13245.5	0.0980082	-0.87354	0.337853	277981108	6357838	1048.08	1.55556
Milwaukee	Gasoline	0.104312	92.4306	5341.89	0.569887	0.738922	0.328075	105011108	2037220	3413.02	10.1372
Minneapolis	Gasoline	0.0886122	87.0433	6129.35	-1.04762	0.329939	-0.120304	216707297	3632345	3974.87	12.765
Mobile	Gasoline	0.0154948	98.0842	1309.52	-0.63542	-0.277496	0.0285814	22918627	603961	1871.85	13.6303
Nashville	Gasoline	0.0330388	88.5592	4321.7	1.18028	0.7999	0.517059	98210362	1846180	3470.33	3.65317
NewOrleans	Gasoline	1.59182	95.6293	39645.2	-0.560198	-0.0671792	-0.967252	76407149	1397209	1979.26	42.3309
Norfolk	Gasoline	4.96664	74.7738	803.242	0.340641	-0.84386	-0.0422456	84444582	1661214	1848.95	17.5132
NYCity	Gasoline	24.9538	67.3007	22824.7	0.390222	-0.821274	0.661363	1640737533	23352510	1948.83	3.9034
OklahomaCity	Gasoline	2.54e-05	86.7923	4196.23	1.33302	1.01374	-0.0751656	68630900	1368369	4731.07	17.3964
Omaha	Gasoline	0	73.1316	560.647	1.0572	0.797246	-0.352764	46954969	798881	4724.28	8.94491
Orlando	Gasoline	17.64	82.3589	126.761	0.770602	0.606001	0.266885	116550214	2922274	3293.93	2.63098
Philadelphia	Gasoline	7.12665	91.6974	15106.5	-0.327276	-0.750105	0.494522	408763236	7023469	1981.13	8.27779
Phoenix	Gasoline	0.00493933	77.1255	572.084	1.2506	0.679972	0.500279	192799880	4329756	2260.86	4.7888
Pittsburgh	Gasoline	2.54587	37.086	303.73	1.16156	0.490867	0.065278	132886577	2538542	2301.61	10.3968
Portland	Gasoline	3.61586	81.2173	2534.22	0.268864	0.541065	0.0851162	144020095	2991155	1800.58	12.4736
Raleigh	Gasoline	0.354357	99.3198	3027.63	1.07754	0.599502	0.477061	107472403	1996120	3273.96	13.4097
Richmond	Gasoline	0.00526698	93.3401	840.1	-0.57399	0.83641	0.169691	70712118	1232955	3348.7	12.548
Rochester	Gasoline	0.430419	92.7861	2825.57	1.16908	0.862011	0.478442	58063541	1176568	3178.4	14.9471
Sacramento	Gasoline	0.159503	96.9325	3566.96	1.09816	0.51135	0.359997	113156396	2455366	1472.58	4.31047
SaltLakeCity	Gasoline	0.00736925	91.2949	5830.63	0.936759	0.881488	-0.194315	110361016	2349121	1825.56	15.2756
SanAntonio	Gasoline	2.59394	80.4609	13036.7	0.962978	0.529326	0.225264	92610410	2236981	1940.31	9.23411
SanDiego	Gasoline	0.233126	94.8006	3709.23	0.874729	-0.218476	0.749091	180338029	3174335	1102.9	5.75243
SanFrancisco	Gasoline	1.71519	95.7903	30158.3	-0.120371	-0.544706	0.383947	644381799	8364063	1104.53	6.1504
Savannah	Gasoline	34.5691	60.0635	2065.73	0.475716	-0.900691	0.10145	21773953	515253	1573.22	62.1349
Seattle	Gasoline	0.846144	95.6545	27686.8	-0.00236218	-0.368444	0.449787	301682179	4404564	868.926	15.0587
StLouis	Gasoline	0.249794	94.4197	9329.13	-2.05279	0.293186	-0.162087	150197893	2901493	2609.69	15.4819
Tampa	Gasoline	3.21079	96.0011	17726	-0.306318	0.515994	0.042715	120334797	2843636	2237.22	2.27521
Tucson	Gasoline	0.00307759	90.2173	222.652	0.229859	0.166639	0.419448	37978117	1040411	1387.9	15.6035
Tulsa	Gasoline	1.34e-05	84.1027	8383.88	-0.801934	0.976245	-0.337168	56217767	1122629	3987.73	6.9571
WashingtonDC	Gasoline	0.263076	99.0018	6284.26	1.26154	-0.673321	0.533205	440899163	5811111	2665.57	39.4855
Wichita	Gasoline	0.15775	81.5306	274.474	1.21208	0.942617	-0.780582	29645201	672251	2364.61	1.27403
Albany	Gravel	0.159564	93.7073	142.065	-0.324209	0.743559	0.367838	59556406	1170241	5203.44	30.1781
Atlanta	Gravel	0.524008	96.8577	534.688	1.25934	-0.69516	0.681587	311151978	6077035	2086.44	19.66
Austin	Gravel	1.89417	92.0488	165.378	1.05851	0.491174	0.00657728	99254275	1834586	2283.52	21.458
Baltimore	Gravel	0.629381	57.2157	87.9173	-0.11831	0.0250104	0.437821	165503885	2754637	4885.74	11.6736
BatonRouge	Gravel	5.33097	88.6207	62.0211	-0.76541	0.66604	-1.57891	49368176	813125	3295.88	21.6193
Beaumont	Gravel	2.53219	95.7573	12.1459	-0.748951	0.372155	-1.70867	27559991	404048	3807.63	35.1065
Birmingham	Gravel	2.86944	89.7817	237.369	1.14239	0.887365	0.0488516	58428685	1307438	2439.45	36.1251
Boston	Gravel	0.112449	88.5023	201.157	0.0773393	0.434591	0.693904	512812568	7895951	4527.26	14.4083
Buffalo	Gravel	0.398563	93.1552	85.5155	-0.097901	-0.917686	0.103653	60072173	1213967	1749.09	7.45069
Charleston	Gravel	10.6536	79.6077	20.8298	0.864238	-0.87354	0.284469	31340382	696839	1908.12	19.9098
Charlotte	Gravel	0.11719	87.2094	139.226	1.08429	0.0690178	0.32307	120980242	2142208	4227.6	4.92546
Chicago	Gravel	0.784682	87.5449	393.12	1.45144	-0.54731	0.316903	571347291	9738322	2382.55	1.87747
Cincinnati	Gravel	0.316535	94.0001	307.23	1.37643	0.0835842	0.217017	112914989	2125667	3357.13	2.43815
Cleveland	Gravel	0.592107	72.8229	233.769	0.376531	0.155611	0.0147441	168672698	3498611	3034.74	1.6228
Columbus	Gravel	1.24462	91.5074	85.6356	1.10285	0.690337	0.385679	114488647	2351437	3142.19	23.1563
CorpusChristi	Gravel	1.02271	78.174	21.8009	-1.22147	0.150553	-1.20486	25292683	510853	2362.02	3.65208
Dallas	Gravel	2.66961	72.6782	217.568	1.59025	-0.336776	0.505893	390043661	7056147	1833.68	15.412
Dayton	Gravel	0.404595	95.8376	116.51	0.331313	0.924896	-0.233664	45498102	1080021	4042.62	24.0216
Denver	Gravel	0.0644273	91.049	189.025	-0.465084	0.481447	0.427417	185232003	3218975	966.478	12.412
Detroit	Gravel	1.9063	68.8405	82.4677	0.272482	-0.821274	0.193775	251505227	5321185	1484.07	2.65108
ElPaso	Gravel	1.85333	98.126	16.6862	1.00259	-0.489675	0.0931682	27525750	835667	1282.19	22.2093
FortWayne	Gravel	0.0725481	97.593	50.353	0.844705	0.895168	0.142145	25987986	616987	5470.92	17.9031
Fresno	Gravel	0.411175	89.0647	25.2413	0.613541	0.481265	0.190162	40557017	1096572	2194.7	16.1955
GrandRapids	Gravel	1.74869	36.0084	13.5064	0.96531	0.827861	0.191313	58362972	1397833	2711.08	3.98328
Greensboro	Gravel	0.075239	91.3714	122.14	0.904142	0.90223	0.354707	70982529	1570685	4024.29	4.25818
Greenville	Gravel	0.859144	98.5723	74.2108	0.751275	0.968982	-0.0953479	53637094	1382635	3740.74	4.03162
Hartford	Gravel	1.23086	87.7196	55.897	0.685968	1.02111	0.367182	87293146	1215307	6873.93	18.5682
Houston	Gravel	2.16811	81.2621	343.505	0.0590711	-0.596461	-1.13153	411724369	6378122	1985.67	13.6304
Indianapolis	Gravel	0.0723489	92.3904	200.43	1.5448	0.72269	0.171609	127433333	2310169	2582.82	8.62336
Jacksonville	Gravel	7.04069	66.6522	50.6253	-0.255743	-0.0263105	0.712256	62346973	1450534	1583.12	2.94349
KansasCity	Gravel	0.166707	89.7603	189.624	1.42588	0.62518	0.263502	119670644	2376530	1643.48	3.89455
Knoxville	Gravel	0.051816	89.6492	92.5275	1.53734	0.651614	0.337944	42636395	1090652	2491.15	5.04556
LakeCharles	Gravel	20.9114	79.0886	1.3789	-0.71247	0.226415	-0.975041	13514066	201110	6064.66	25.3896
Laredo	Gravel	0.461773	98.2784	10.6119	0.670739	-0.846032	0.225472	9329405	260595	1250.4	70.2057
LasVegas	Gravel	0.0539628	98.978	14.5882	0.517016	0.913795	0.309202	90704079	2032809	1688.12	33.4462
LosAngeles	Gravel	2.13665	91.633	205.412	0.954885	-0.821274	0.390024	966466036	18181675	858.583	4.22544
Louisville	Gravel	0.342329	89.0906	110.467	1.46163	-0.626885	0.119092	58031853	1170892	1397.35	2.18934
Memphis	Gravel	0.112056	81.613	82.2146	1.59255	-0.357166	0.899734	56936214	1039378	1893.72	20.9386
Miami	Gravel	2.06129	95.6804	530.431	0.0980082	-0.87354	0.337853	277981108	6357838	1218.81	3.41667
Milwaukee	Gravel	0.280351	94.9705	121.259	0.569887	0.738922	0.328075	105011108	2037220	4085.07	7.73977
Minneapolis	Gravel	0.114963	67.1061	157.608	-1.04762	0.329939	-0.120304	216707297	3632345	2281.42	14.2343
Mobile	Gravel	6.02372	93.9175	14.1749	-0.63542	-0.277496	0.0285814	22918627	603961	1790.84	57.6215
Nashville	Gravel	0.125031	95.2174	110.957	1.18028	0.7999	0.517059	98210362	1846180	2198.38	23.8098
NewOrleans	Gravel	2.53189	84.7292	196.043	-0.560198	-0.0671792	-0.967252	76407149	1397209	4216.46	3.16821
Norfolk	Gravel	1.57435	96.1552	23.9571	0.340641	-0.84386	-0.0422456	84444582	1661214	1692.62	7.95529
NYCity	Gravel	1.37961	90.9085	632.633	0.390222	-0.821274	0.661363	1640737533	23352510	1936.78	4.87637
OklahomaCity	Gravel	0.000557078	68.8333	130.002	1.33302	1.01374	-0.0751656	68630900	1368369	2304.33	13.6396
Omaha	Gravel	0.00585633	97.805	90.8982	1.0572	0.797246	-0.352764	46954969	798881	2689.24	9.04993
Orlando	Gravel	1.86959	63.7907	320.903	0.770602	0.606001	0.266885	116550214	2922274	2784.72	5.18038
Philadelphia	Gravel	0.618815	77.1666	162.175	-0.327276	-0.750105	0.494522	408763236	7023469	2308.75	19.0221
Phoenix	Gravel	0.45128	94.9908	178.663	1.2506	0.679972	0.500279	192799880	4329756	1521.84	8.04928
Pittsburgh	Gravel	0.186354	88.1516	167.609	1.16156	0.490867	0.065278	132886577	2538542	2655.6	43.3779
Portland	Gravel	1.0867	96.5305	208.041	0.268864	0.541065	0.0851162	144020095	2991155	1782.16	4.46593
Raleigh	Gravel	0.109667	97.2226	203.952	1.07754	0.599502	0.477061	107472403	1996120	2911.03	9.49154
Richmond	Gravel	0.490784	90.3316	104.784	-0.57399	0.83641	0.169691	70712118	1232955	2880.69	10.7788
Rochester	Gravel	0.27197	88.2185	81.2739	1.16908	0.862011	0.478442	58063541	1176568	4975.12	3.05706
Sacramento	Gravel	0.542372	96.8118	76.6606	1.09816	0.51135	0.359997	113156396	2455366	2133.73	2.98086
SaltLakeCity	Gravel	3.65257	87.2934	37.005	0.936759	0.881488	-0.194315	110361016	2349121	2355.75	14.1302
SanAntonio	Gravel	0.745269	90.0232	223.999	0.962978	0.529326	0.225264	92610410	2236981	2566.27	1.715
SanDiego	Gravel	2.73614	95.8458	21.4307	0.874729	-0.218476	0.749091	180338029	3174335	1698.12	3.9123
SanFrancisco	Gravel	1.12575	98.17	276.668	-0.120371	-0.544706	0.383947	644381799	8364063	1131.07	31.1016
Savannah	Gravel	0.76079	82.568	43.8306	0.475716	-0.900691	0.10145	21773953	515253	1577.68	46.6581
Seattle	Gravel	4.31754	89.8873	170.16	-0.00236218	-0.368444	0.449787	301682179	4404564	1317.05	14.4541
StLouis	Gravel	0.372721	93.0998	165.114	-2.05279	0.293186	-0.162087	150197893	2901493	2152.7	7.57163
Tampa	Gravel	3.02148	96.1788	162.404	-0.306318	0.515994	0.042715	120334797	2843636	2426.15	32.2573
Tucson	Gravel	0.074093	99.1061	89.0074	0.229859	0.166639	0.419448	37978117	1040411	1284.65	16.5441
Tulsa	Gravel	0.00232296	93.5997	30.4517	-0.801934	0.976245	-0.337168	56217767	1122629	3485.78	18.9995
WashingtonDC	Gravel	0.707572	81.4278	288.563	1.26154	-0.673321	0.533205	440899163	5811111	3805.16	4.05628
Wichita	Gravel	0.0122687	70.1329	7.0665	1.21208	0.942617	-0.780582	29645201	672251	3382.35	7.86309
Albany	Live animals/fish	0.842033	93.9163	131.671	-0.324209	0.743559	0.367838	59556406	1170241	3475.06	3.48127
Atlanta	Live animals/fish	0.224399	90.4424	2676.04	1.25934	-0.69516	0.681587	311151978	6077035	2454.87	2.34364
Austin	Live animals/fish	18.6841	14.9547	466.283	1.05851	0.491174	0.00657728	99254275	1834586	2120.06	1.53251
Baltimore	Live animals/fish	1.28881	28.5328	230.923	-0.11831	0.0250104	0.437821	165503885	2754637	4255.53	1.69342
BatonRouge	Live animals/fish	1.97492	60.4452	234.191	-0.76541	0.66604	-1.57891	49368176	813125	3192.43	25.3318
Beaumont	Live animals/fish	7.86112	75.176	182.285	-0.748951	0.372155	-1.70867	27559991	404048	3616.87	1.49245
Birmingham	Live animals/fish	0.0243429	4.71259	472.944	1.14239	0.887365	0.0488516	58428685	1307438	2633.21	9.41254
Boston	Live animals/fish	0.672074	85.4031	815.39	0.0773393	0.434591	0.693904	512812568	7895951	3051.99	3.78435
Buffalo	Live animals/fish	0.935846	42.6568	56.6881	-0.097901	-0.917686	0.103653	60072173	1213967	1485.64	3.54127
Charleston	Live animals/fish	2.59237	65.9248	55.8117	0.864238	-0.87354	0.284469	31340382	696839	1919.94	49.1865
Charlotte	Live animals/fish	0.13105	20.3715	925.742	1.08429	0.0690178	0.32307	120980242	2142208	3241.79	4.17143
Chicago	Live animals/fish	3.98697	86.7802	632.613	1.45144	-0.54731	0.316903	571347291	9738322	2343.21	4.40325
Cincinnati	Live animals/fish	1.02381	25.8034	338.776	1.37643	0.0835842	0.217017	112914989	2125667	3208	5.0391
Cleveland	Live animals/fish	1.8425	42.2501	289.257	0.376531	0.155611	0.0147441	168672698	3498611	3104.09	5.54049
Columbus	Live animals/fish	10.8424	79.5117	450.723	1.10285	0.690337	0.385679	114488647	2351437	3671.19	4.33543
CorpusChristi	Live animals/fish	26.6001	59.8766	190.571	-1.22147	0.150553	-1.20486	25292683	510853	1968.86	22.0031
Dallas	Live animals/fish	14.9348	52.8937	1946.95	1.59025	-0.336776	0.505893	390043661	7056147	1682.92	1.47159
Dayton	Live animals/fish	4.60246	84.6556	347.974	0.331313	0.924896	-0.233664	45498102	1080021	3949.55	3.36862
Denver	Live animals/fish	1.39226	14.2304	1257.76	-0.465084	0.481447	0.427417	185232003	3218975	1224.85	7.79119
Detroit	Live animals/fish	7.8646	74.7891	200.382	0.272482	-0.821274	0.193775	251505227	5321185	1483.79	7.27469
ElPaso	Live animals/fish	15.2894	22.1928	32.1224	1.00259	-0.489675	0.0931682	27525750	835667	1222.91	5.20781
FortWayne	Live animals/fish	0.166216	8.53032	491.1	0.844705	0.895168	0.142145	25987986	616987	3571.62	4.76396
Fresno	Live animals/fish	0.0375968	30.7453	638.242	0.613541	0.481265	0.190162	40557017	1096572	1485.86	5.35678
GrandRapids	Live animals/fish	1.02783	96.4453	455.447	0.96531	0.827861	0.191313	58362972	1397833	3276.35	8.81537
Greensboro	Live animals/fish	0.366874	31.9382	1060.61	0.904142	0.90223	0.354707	70982529	1570685	3457.24	3.93712
Greenville	Live animals/fish	0.389208	33.5387	393.63	0.751275	0.968982	-0.0953479	53637094	1382635	3373.51	3.94859
Hartford	Live animals/fish	0.357053	86.6448	78.8682	0.685968	1.02111	0.367182	87293146	1215307	7553.8	2.74779
Houston	Live animals/fish	24.2995	54.1816	2132.02	0.0590711	-0.596461	-1.13153	411724369	6378122	1825.9	3.64496
Indianapolis	Live animals/fish	5.25473	62.7553	445.691	1.5448	0.72269	0.171609	127433333	2310169	3287.79	2.93691
Jacksonville	Live animals/fish	0.688599	71.7169	104.02	-0.255743	-0.0263105	0.712256	62346973	1450534	2023.08	7.03383
KansasCity	Live animals/fish	3.39222	77.5306	1123.17	1.42588	0.62518	0.263502	119670644	2376530	2213.54	5.47003
Knoxville	Live animals/fish	0.26646	9.6415	119.686	1.53734	0.651614	0.337944	42636395	1090652	2792.76	2.56972
LakeCharles	Live animals/fish	0.141077	89.745	75.8986	-0.71247	0.226415	-0.975041	13514066	201110	2626.86	29.9845
Laredo	Live animals/fish	6.13972	45.2929	31.2116	0.670739	-0.846032	0.225472	9329405	260595	1053.22	27.6609
LasVegas	Live animals/fish	0.431771	85.8141	66.2063	0.517016	0.913795	0.309202	90704079	2032809	1204.4	6.10166
LosAngeles	Live animals/fish	2.60706	80.1277	1822.34	0.954885	-0.821274	0.390024	966466036	18181675	993.812	4.46717
Louisville	Live animals/fish	2.44276	36.6724	280.164	1.46163	-0.626885	0.119092	58031853	1170892	2504.2	4.28899
Memphis	Live animals/fish	9.96565	38.2318	29.781	1.59255	-0.357166	0.899734	56936214	1039378	1886.92	7.15548
Miami	Live animals/fish	10.8504	80.1412	357.499	0.0980082	-0.87354	0.337853	277981108	6357838	1258.68	3.72519
Milwaukee	Live animals/fish	4.87442	8.75863	401.788	0.569887	0.738922	0.328075	105011108	2037220	2739.36	3.09072
Minneapolis	Live animals/fish	27.281	17.7142	1274.79	-1.04762	0.329939	-0.120304	216707297	3632345	1467.07	18.3076
Mobile	Live animals/fish	0.141889	80.6843	146.81	-0.63542	-0.277496	0.0285814	22918627	603961	1513.42	31.8707
Nashville	Live animals/fish	1.07019	14.5954	399.336	1.18028	0.7999	0.517059	98210362	1846180	2413.97	2.25817
NewOrleans	Live animals/fish	0.305584	89.7205	233.371	-0.560198	-0.0671792	-0.967252	76407149	1397209	3236.73	16.1753
Norfolk	Live animals/fish	0.0497314	32.8693	307.577	0.340641	-0.84386	-0.0422456	84444582	1661214	1604.88	3.37689
NYCity	Live animals/fish	16.9787	52.8105	734.813	0.390222	-0.821274	0.661363	1640737533	23352510	2046	3.83447
OklahomaCity	Live animals/fish	0.267643	42.9586	586.425	1.33302	1.01374	-0.0751656	68630900	1368369	2434.91	5.31576
Omaha	Live animals/fish	0.566188	0.957372	595.967	1.0572	0.797246	-0.352764	46954969	798881	2013.42	3.86675
Orlando	Live animals/fish	2.97276	72.4823	190.443	0.770602	0.606001	0.266885	116550214	2922274	1938.76	6.94067
Philadelphia	Live animals/fish	5.81776	36.7332	992.156	-0.327276	-0.750105	0.494522	408763236	7023469	2169.43	1.93674
Phoenix	Live animals/fish	62.3355	24.0084	510.486	1.2506	0.679972	0.500279	192799880	4329756	1479.28	4.23393
Pittsburgh	Live animals/fish	8.15126	25.8685	200.125	1.16156	0.490867	0.065278	132886577	2538542	2762.82	2.72988
Portland	Live animals/fish	2.32088	34.3237	573.932	0.268864	0.541065	0.0851162	144020095	2991155	1593.13	6.15848
Raleigh	Live animals/fish	2.81916	73.7547	797.637	1.07754	0.599502	0.477061	107472403	1996120	3295.32	4.34244
Richmond	Live animals/fish	0.0317419	38.844	95.4592	-0.57399	0.83641	0.169691	70712118	1232955	3144.53	3.45867
Rochester	Live animals/fish	3.7104	75.4073	238.255	1.16908	0.862011	0.478442	58063541	1176568	3616.32	2.19273
Sacramento	Live animals/fish	0.407351	65.6839	559.481	1.09816	0.51135	0.359997	113156396	2455366	1590.57	4.79915
SaltLakeCity	Live animals/fish	73.2554	15.2098	326.383	0.936759	0.881488	-0.194315	110361016	2349121	1511.36	4.77417
SanAntonio	Live animals/fish	12.7854	51.2192	974.202	0.962978	0.529326	0.225264	92610410	2236981	2143.99	1.93719
SanDiego	Live animals/fish	2.25593	88.1936	220.497	0.874729	-0.218476	0.749091	180338029	3174335	1144.51	4.43091
SanFrancisco	Live animals/fish	4.18665	91.9406	984.305	-0.120371	-0.544706	0.383947	644381799	8364063	1188.17	6.43038
Savannah	Live animals/fish	0.108966	84.1428	55.039	0.475716	-0.900691	0.10145	21773953	515253	1936.02	14.5401
Seattle	Live animals/fish	41.6952	35.2565	500.726	-0.00236218	-0.368444	0.449787	301682179	4404564	1000.04	12.206
StLouis	Live animals/fish	0.71242	25.4293	483.466	-2.05279	0.293186	-0.162087	150197893	2901493	1948.32	3.80317
Tampa	Live animals/fish	1.7242	86.3438	213.234	-0.306318	0.515994	0.042715	120334797	2843636	2119.86	10.2013
Tucson	Live animals/fish	25.9462	61.6929	152.959	0.229859	0.166639	0.419448	37978117	1040411	1028.61	7.87817
Tulsa	Live animals/fish	1.38522	39.2558	669.236	-0.801934	0.976245	-0.337168	56217767	1122629	2869.89	3.47075
WashingtonDC	Live animals/fish	0.873591	59.3527	545.825	1.26154	-0.673321	0.533205	440899163	5811111	2367.15	1.41145
Wichita	Live animals/fish	0.410348	4.55932	835.359	1.21208	0.942617	-0.780582	29645201	672251	2162.29	3.59363
Albany	Logs	0.270329	94.2662	46.5792	-0.324209	0.743559	0.367838	59556406	1170241	2781.65	26.7491
Atlanta	Logs	0.300806	59.6272	87.5135	1.25934	-0.69516	0.681587	311151978	6077035	1861.26	20.6511
Austin	Logs	1.39129	43.8319	4.3386	1.05851	0.491174	0.00657728	99254275	1834586	2829.56	17.9174
Baltimore	Logs	1.03316	31.4667	19.1725	-0.11831	0.0250104	0.437821	165503885	2754637	2334.77	13.9979
BatonRouge	Logs	0.028191	91.3898	36.677	-0.76541	0.66604	-1.57891	49368176	813125	3332.48	30.6455
Beaumont	Logs	0.148631	81.8461	24.3239	-0.748951	0.372155	-1.70867	27559991	404048	1851.13	18.5207
Birmingham	Logs	0	96.5682	97.753	1.14239	0.887365	0.0488516	58428685	1307438	2636.12	7.28291
Boston	Logs	2.12901	58.7396	58.4492	0.0773393	0.434591	0.693904	512812568	7895951	1804.34	8.19715
Buffalo	Logs	0.151196	51.7397	17.6442	-0.097901	-0.917686	0.103653	60072173	1213967	2304.08	8.08056
Charleston	Logs	0.0304495	82.5713	39.2997	0.864238	-0.87354	0.284469	31340382	696839	1346.72	65.2042
Charlotte	Logs	1.7271	91.2608	39.0768	1.08429	0.0690178	0.32307	120980242	2142208	2586.51	14.0835
Chicago	Logs	1.97536	74.6096	42.5099	1.45144	-0.54731	0.316903	571347291	9738322	1710.94	3.22577
Cincinnati	Logs	6.81048	93.1895	16.4698	1.37643	0.0835842	0.217017	112914989	2125667	2553.77	19.3722
Cleveland	Logs	2.64861	67.9657	28.1099	0.376531	0.155611	0.0147441	168672698	3498611	1814.03	14.3288
Columbus	Logs	1.60087	64.6773	47.2218	1.10285	0.690337	0.385679	114488647	2351437	2125.1	48.897
CorpusChristi	Logs	1.50057	20.6186	0.8612	-1.22147	0.150553	-1.20486	25292683	510853	962.213	3.40059
Dallas	Logs	2.26456	49.0029	29.3804	1.59025	-0.336776	0.505893	390043661	7056147	1721.35	9.98273
Dayton	Logs	2.40455	28.5797	4.6141	0.331313	0.924896	-0.233664	45498102	1080021	1837.71	9.14859
Denver	Logs	11.1603	46.0057	24.3831	-0.465084	0.481447	0.427417	185232003	3218975	1100.17	14.4343
Detroit	Logs	18.5636	71.7986	29.7481	0.272482	-0.821274	0.193775	251505227	5321185	1966.5	5.72812
ElPaso	Logs	0.157501	13.2733	1.3348	1.00259	-0.489675	0.0931682	27525750	835667	943.995	8.30089
FortWayne	Logs	7.5417	92.4583	3.9406	0.844705	0.895168	0.142145	25987986	616987	2137.54	18.343
Fresno	Logs	1.15385	78.0433	3.7097	0.613541	0.481265	0.190162	40557017	1096572	2013.29	61.8488
GrandRapids	Logs	11.8416	70.9246	11.2696	0.96531	0.827861	0.191313	58362972	1397833	2992.45	4.40103
Greensboro	Logs	0.830252	98.9144	89.8127	0.904142	0.90223	0.354707	70982529	1570685	2023.72	22.7536
Greenville	Logs	0.0624641	93.3905	43.8356	0.751275	0.968982	-0.0953479	53637094	1382635	3222.66	20.2917
Hartford	Logs	1.71378	64.3722	6.093	0.685968	1.02111	0.367182	87293146	1215307	3076.59	12.042
Houston	Logs	1.14337	48.8251	49.9945	0.0590711	-0.596461	-1.13153	411724369	6378122	1324.75	12.3233
Indianapolis	Logs	6.81211	84.1104	31.2604	1.5448	0.72269	0.171609	127433333	2310169	1527.11	38.3837
Jacksonville	Logs	0.386819	93.0885	32.736	-0.255743	-0.0263105	0.712256	62346973	1450534	1576.24	64.2973
KansasCity	Logs	2.5746	39.7086	31.4742	1.42588	0.62518	0.263502	119670644	2376530	1342.72	6.64729
Knoxville	Logs	0.363763	99.6357	20.0937	1.53734	0.651614	0.337944	42636395	1090652	1153.77	12.9786
LakeCharles	Logs	0.0180361	91.4251	10.7221	-0.71247	0.226415	-0.975041	13514066	201110	5706.73	34.818
Laredo	Logs	0.289529	80.3895	0.4538	0.670739	-0.846032	0.225472	9329405	260595	1187.15	27.8881
LasVegas	Logs	9.15967	90.6101	3.2878	0.517016	0.913795	0.309202	90704079	2032809	1553.04	33.2609
LosAngeles	Logs	1.00256	91.3663	33.8475	0.954885	-0.821274	0.390024	966466036	18181675	640.279	16.6841
Louisville	Logs	0.631621	17.4394	17.7176	1.46163	-0.626885	0.119092	58031853	1170892	1124.38	12.6044
Memphis	Logs	1.73986	98.2009	17.9446	1.59255	-0.357166	0.899734	56936214	1039378	1038.35	7.19532
Miami	Logs	2.51634	83.2697	31.6528	0.0980082	-0.87354	0.337853	277981108	6357838	910.576	11.376
Milwaukee	Logs	13.4946	56.1406	5.9794	0.569887	0.738922	0.328075	105011108	2037220	1514.29	36.56
Minneapolis	Logs	13.3671	72.3177	107.467	-1.04762	0.329939	-0.120304	216707297	3632345	1565.74	42.4871
Mobile	Logs	0	80.2759	61.1667	-0.63542	-0.277496	0.0285814	22918627	603961	1270.08	32.2379
Nashville	Logs	0.465818	92.2963	72.8791	1.18028	0.7999	0.517059	98210362	1846180	1251.41	22.4054
NewOrleans	Logs	0.0988273	85.4085	38.5124	-0.560198	-0.0671792	-0.967252	76407149	1397209	1936.32	58.0063
Norfolk	Logs	0.593847	68.6889	41.7664	0.340641	-0.84386	-0.0422456	84444582	1661214	1427.84	27.0554
NYCity	Logs	3.71012	84.5079	148.293	0.390222	-0.821274	0.661363	1640737533	23352510	1639.2	59.6231
OklahomaCity	Logs	8.74375	91.2562	2.8267	1.33302	1.01374	-0.0751656	68630900	1368369	2876.17	81.9669
Omaha	Logs	6.71384	19.1205	4.2704	1.0572	0.797246	-0.352764	46954969	798881	1016.34	15.988
Orlando	Logs	0.49918	78.928	17.6227	0.770602	0.606001	0.266885	116550214	2922274	1937.67	18.0519
Philadelphia	Logs	5.64094	74.9177	37.53	-0.327276	-0.750105	0.494522	408763236	7023469	1944.61	6.5774
Phoenix	Logs	2.94158	73.7045	11.254	1.2506	0.679972	0.500279	192799880	4329756	2018.92	18.8363
Pittsburgh	Logs	0.738156	76.1851	155.331	1.16156	0.490867	0.065278	132886577	2538542	2503.09	4.48456
Portland	Logs	1.36516	97.804	473.394	0.268864	0.541065	0.0851162	144020095	2991155	837.275	22.0965
Raleigh	Logs	1.70122	90.7824	38.0747	1.07754	0.599502	0.477061	107472403	1996120	2554.37	2.30456
Richmond	Logs	0.702277	34.8542	45.0983	-0.57399	0.83641	0.169691	70712118	1232955	3638.62	4.23371
Rochester	Logs	0.806154	99.1938	15.3218	1.16908	0.862011	0.478442	58063541	1176568	2849.49	40.1145
Sacramento	Logs	0.302577	77.3558	24.9398	1.09816	0.51135	0.359997	113156396	2455366	1374	2.45786
SaltLakeCity	Logs	18.0782	79.8261	14.3452	0.936759	0.881488	-0.194315	110361016	2349121	1347.68	16.769
SanAntonio	Logs	1.35872	88.0255	39.3925	0.962978	0.529326	0.225264	92610410	2236981	1601.34	2.8367
SanDiego	Logs	1.16859	98.5471	35.96	0.874729	-0.218476	0.749091	180338029	3174335	1555.12	13.4216
SanFrancisco	Logs	1.13906	67.7784	247.58	-0.120371	-0.544706	0.383947	644381799	8364063	633.912	10.7881
Savannah	Logs	0.0149606	74.732	85.2531	0.475716	-0.900691	0.10145	21773953	515253	1370.61	32.5401
Seattle	Logs	7.11895	92.3035	1031.53	-0.00236218	-0.368444	0.449787	301682179	4404564	748.596	8.94068
StLouis	Logs	4.68706	95.2332	43.3214	-2.05279	0.293186	-0.162087	150197893	2901493	1704.14	20.4245
Tampa	Logs	0.643238	81.0213	32.9996	-0.306318	0.515994	0.042715	120334797	2843636	1234.29	43.1059
Tucson	Logs	4.64959	91.8396	1.7391	0.229859	0.166639	0.419448	37978117	1040411	1980.56	42.3783
Tulsa	Logs	1.51557	38.7105	10.678	-0.801934	0.976245	-0.337168	56217767	1122629	2336.82	19.3211
WashingtonDC	Logs	4.10632	89.1007	74.4062	1.26154	-0.673321	0.533205	440899163	5811111	2027.42	21.4609
Wichita	Logs	4.62832	17.5137	2.3253	1.21208	0.942617	-0.780582	29645201	672251	1562.73	11.1187
Albany	Machinery	5.35599	62.2103	1218.66	-0.324209	0.743559	0.367838	59556406	1170241	1510.94	5.70577
Atlanta	Machinery	32.0818	53.5907	21050.4	1.25934	-0.69516	0.681587	311151978	6077035	1532.57	3.00983
Austin	Machinery	25.4483	67.3167	3111.13	1.05851	0.491174	0.00657728	99254275	1834586	1284.12	1.50621
Baltimore	Machinery	17.0288	53.4456	4779.08	-0.11831	0.0250104	0.437821	165503885	2754637	1732.03	6.32555
BatonRouge	Machinery	4.25395	76.3628	1846.27	-0.76541	0.66604	-1.57891	49368176	813125	1461.91	6.53503
Beaumont	Machinery	12.0538	71.0781	946.202	-0.748951	0.372155	-1.70867	27559991	404048	1397.41	6.41793
Birmingham	Machinery	21.3438	57.8371	3263.79	1.14239	0.887365	0.0488516	58428685	1307438	1584.54	9.98859
Boston	Machinery	21.2072	62.4508	16459.3	0.0773393	0.434591	0.693904	512812568	7895951	1268.72	4.16356
Buffalo	Machinery	3.6198	77.6552	4324.71	-0.097901	-0.917686	0.103653	60072173	1213967	1463.18	5.15121
Charleston	Machinery	28.3189	58.5388	3956.72	0.864238	-0.87354	0.284469	31340382	696839	1395.79	3.88518
Charlotte	Machinery	35.1321	40.3054	10955.1	1.08429	0.0690178	0.32307	120980242	2142208	1638.83	6.91698
Chicago	Machinery	28.2723	55.3822	48849.7	1.45144	-0.54731	0.316903	571347291	9738322	1553.89	5.67974
Cincinnati	Machinery	31.7118	55.8634	15319.2	1.37643	0.0835842	0.217017	112914989	2125667	1878.32	11.9186
Cleveland	Machinery	29.214	53.6989	15086.6	0.376531	0.155611	0.0147441	168672698	3498611	1659.53	6.33231
Columbus	Machinery	26.6947	44.1987	10633.7	1.10285	0.690337	0.385679	114488647	2351437	1830.29	3.02793
CorpusChristi	Machinery	12.9428	74.2267	1596.02	-1.22147	0.150553	-1.20486	25292683	510853	1082.91	3.64246
Dallas	Machinery	20.9878	62.4873	30149.5	1.59025	-0.336776	0.505893	390043661	7056147	1240.8	4.5779
Dayton	Machinery	8.858	75.4088	6498.52	0.331313	0.924896	-0.233664	45498102	1080021	2057.81	9.99647
Denver	Machinery	10.5345	67.9445	6939.98	-0.465084	0.481447	0.427417	185232003	3218975	991.886	5.51639
Detroit	Machinery	21.3631	54.4995	22579.8	0.272482	-0.821274	0.193775	251505227	5321185	1470.48	6.65257
ElPaso	Machinery	9.69968	69.2064	1049.23	1.00259	-0.489675	0.0931682	27525750	835667	828.764	10.9805
FortWayne	Machinery	13.9167	68.3401	3466.2	0.844705	0.895168	0.142145	25987986	616987	1834.94	2.72176
Fresno	Machinery	13.501	72.6609	1813.45	0.613541	0.481265	0.190162	40557017	1096572	913.697	5.75541
GrandRapids	Machinery	35.3599	46.7963	6254.38	0.96531	0.827861	0.191313	58362972	1397833	1401.28	3.71287
Greensboro	Machinery	33.711	54.7987	7043.3	0.904142	0.90223	0.354707	70982529	1570685	1716.07	7.73358
Greenville	Machinery	33.437	53.1701	7565.98	0.751275	0.968982	-0.0953479	53637094	1382635	1792.13	8.60327
Hartford	Machinery	31.5211	55.4265	14129.7	0.685968	1.02111	0.367182	87293146	1215307	1732.93	6.42026
Houston	Machinery	18.6419	69.5207	41824.3	0.0590711	-0.596461	-1.13153	411724369	6378122	1239.05	5.19334
Indianapolis	Machinery	25.2976	54.6625	11983.3	1.5448	0.72269	0.171609	127433333	2310169	1728.18	3.02955
Jacksonville	Machinery	6.57685	72.2266	1840.61	-0.255743	-0.0263105	0.712256	62346973	1450534	1180.64	2.65794
KansasCity	Machinery	17.1901	61.5916	11310.7	1.42588	0.62518	0.263502	119670644	2376530	1365.72	4.64067
Knoxville	Machinery	33.7057	54.2946	2227.84	1.53734	0.651614	0.337944	42636395	1090652	1742.51	6.27355
LakeCharles	Machinery	6.70313	74.1095	423.314	-0.71247	0.226415	-0.975041	13514066	201110	1516.95	30.7002
Laredo	Machinery	1.39472	72.8993	362.33	0.670739	-0.846032	0.225472	9329405	260595	930.433	11.7194
LasVegas	Machinery	10.7814	61.5312	1294.29	0.517016	0.913795	0.309202	90704079	2032809	824.893	12.7862
LosAngeles	Machinery	20.7794	67.3234	35245.4	0.954885	-0.821274	0.390024	966466036	18181675	759.224	1.0685
Louisville	Machinery	21.6723	63.0836	3898.89	1.46163	-0.626885	0.119092	58031853	1170892	1741.76	1.75917
Memphis	Machinery	25.4397	52.606	4802.73	1.59255	-0.357166	0.899734	56936214	1039378	1538.76	4.58884
Miami	Machinery	9.69925	75.8215	11078.9	0.0980082	-0.87354	0.337853	277981108	6357838	895.504	7.15124
Milwaukee	Machinery	24.4652	45.4958	13228.5	0.569887	0.738922	0.328075	105011108	2037220	1418.99	5.82269
Minneapolis	Machinery	19.6731	57.1181	14611.5	-1.04762	0.329939	-0.120304	216707297	3632345	1137.17	3.93114
Mobile	Machinery	26.9986	58.609	1691.7	-0.63542	-0.277496	0.0285814	22918627	603961	1296.94	11.7222
Nashville	Machinery	39.8103	42.5788	4585.57	1.18028	0.7999	0.517059	98210362	1846180	1635.72	2.76973
NewOrleans	Machinery	14.005	69.549	3167.86	-0.560198	-0.0671792	-0.967252	76407149	1397209	1330.6	6.79467
Norfolk	Machinery	17.3251	54.7748	3626.94	0.340641	-0.84386	-0.0422456	84444582	1661214	1488.84	7.36843
NYCity	Machinery	18.6388	68.9281	35791.1	0.390222	-0.821274	0.661363	1640737533	23352510	1408.65	2.92433
OklahomaCity	Machinery	11.3202	70.3373	6234.65	1.33302	1.01374	-0.0751656	68630900	1368369	1297.94	4.40651
Omaha	Machinery	24.2488	55.3862	2880.58	1.0572	0.797246	-0.352764	46954969	798881	1314	3.56377
Orlando	Machinery	10.573	71.6805	2654.68	0.770602	0.606001	0.266885	116550214	2922274	1208.72	4.19098
Philadelphia	Machinery	21.0461	62.8023	12358.6	-0.327276	-0.750105	0.494522	408763236	7023469	1526.47	6.04398
Phoenix	Machinery	19.3068	68.9624	7222.54	1.2506	0.679972	0.500279	192799880	4329756	831.369	3.34081
Pittsburgh	Machinery	18.7381	60.7634	7053.16	1.16156	0.490867	0.065278	132886577	2538542	1529.81	6.45482
Portland	Machinery	22.9282	63.3491	7656.38	0.268864	0.541065	0.0851162	144020095	2991155	627.879	6.20211
Raleigh	Machinery	32.7548	52.0918	8878.45	1.07754	0.599502	0.477061	107472403	1996120	1565.89	5.10617
Richmond	Machinery	17.5653	63.4807	2600.24	-0.57399	0.83641	0.169691	70712118	1232955	1649.51	6.19017
Rochester	Machinery	9.79239	57.6816	2740.1	1.16908	0.862011	0.478442	58063541	1176568	1521.95	6.01619
Sacramento	Machinery	10.6934	72.1771	3482.81	1.09816	0.51135	0.359997	113156396	2455366	805.344	9.64417
SaltLakeCity	Machinery	8.48076	68.9596	3958.92	0.936759	0.881488	-0.194315	110361016	2349121	844.944	8.84385
SanAntonio	Machinery	17.1612	61.8526	5219.35	0.962978	0.529326	0.225264	92610410	2236981	1174.46	3.97847
SanDiego	Machinery	19.6125	71.8796	6712.51	0.874729	-0.218476	0.749091	180338029	3174335	712.855	11.4922
SanFrancisco	Machinery	18.0791	73.5231	13145.7	-0.120371	-0.544706	0.383947	644381799	8364063	728.778	10.9044
Savannah	Machinery	8.96043	63.2947	1426.43	0.475716	-0.900691	0.10145	21773953	515253	1360.32	12.348
Seattle	Machinery	26.5275	61.2953	7858.77	-0.00236218	-0.368444	0.449787	301682179	4404564	625.139	1.58826
StLouis	Machinery	21.0433	47.366	5695.52	-2.05279	0.293186	-0.162087	150197893	2901493	1461.36	4.79068
Tampa	Machinery	13.327	69.8898	3006.79	-0.306318	0.515994	0.042715	120334797	2843636	1119.81	9.48144
Tucson	Machinery	9.41231	69.3081	1030.96	0.229859	0.166639	0.419448	37978117	1040411	783.75	9.98639
Tulsa	Machinery	13.1303	59.6788	6084.56	-0.801934	0.976245	-0.337168	56217767	1122629	1369.14	5.21206
WashingtonDC	Machinery	15.5401	70.1209	3757.42	1.26154	-0.673321	0.533205	440899163	5811111	1726.27	3.8422
Wichita	Machinery	15.3094	64.8478	2931.15	1.21208	0.942617	-0.780582	29645201	672251	1291.75	7.75041
Albany	Meat/seafood	1.78525	30.7258	368.015	-0.324209	0.743559	0.367838	59556406	1170241	1752.11	0.462539
Atlanta	Meat/seafood	5.56468	42.0494	6882.92	1.25934	-0.69516	0.681587	311151978	6077035	1739.43	2.70018
Austin	Meat/seafood	5.83821	61.851	192.763	1.05851	0.491174	0.00657728	99254275	1834586	1344.82	3.36805
Baltimore	Meat/seafood	12.7326	60.4027	1669.14	-0.11831	0.0250104	0.437821	165503885	2754637	1933.08	1.34407
BatonRouge	Meat/seafood	1.18878	33.3191	121.603	-0.76541	0.66604	-1.57891	49368176	813125	1638.47	6.7767
Beaumont	Meat/seafood	8.35565	91.6444	135.62	-0.748951	0.372155	-1.70867	27559991	404048	1320.24	1.16982
Birmingham	Meat/seafood	0.225202	49.0055	711.765	1.14239	0.887365	0.0488516	58428685	1307438	1993.75	1.9403
Boston	Meat/seafood	31.5313	45.4885	4215.51	0.0773393	0.434591	0.693904	512812568	7895951	1559.58	4.50776
Buffalo	Meat/seafood	4.49736	59.8828	495.236	-0.097901	-0.917686	0.103653	60072173	1213967	1400.51	2.39716
Charleston	Meat/seafood	0.420952	65.7489	101.355	0.864238	-0.87354	0.284469	31340382	696839	1344.95	13.506
Charlotte	Meat/seafood	1.98944	43.3309	1270.32	1.08429	0.0690178	0.32307	120980242	2142208	2109.17	2.14507
Chicago	Meat/seafood	4.77641	48.7396	15215.4	1.45144	-0.54731	0.316903	571347291	9738322	1683.73	2.40761
Cincinnati	Meat/seafood	2.23954	58.7305	2859.74	1.37643	0.0835842	0.217017	112914989	2125667	1962.58	2.13782
Cleveland	Meat/seafood	3.62905	58.7458	877.237	0.376531	0.155611	0.0147441	168672698	3498611	2068.51	2.63605
Columbus	Meat/seafood	2.20013	38.2888	186.344	1.10285	0.690337	0.385679	114488647	2351437	1976.09	1.46554
CorpusChristi	Meat/seafood	7.49592	82.0688	46.4683	-1.22147	0.150553	-1.20486	25292683	510853	1685.29	28.7637
Dallas	Meat/seafood	1.8714	42.8755	5142.42	1.59025	-0.336776	0.505893	390043661	7056147	1191.69	2.9028
Dayton	Meat/seafood	1.20672	40.2593	20.4369	0.331313	0.924896	-0.233664	45498102	1080021	2542.66	0.41246
Denver	Meat/seafood	3.59586	54.9649	2624.47	-0.465084	0.481447	0.427417	185232003	3218975	960.152	6.98239
Detroit	Meat/seafood	5.54622	57.522	3736.24	0.272482	-0.821274	0.193775	251505227	5321185	1439.41	2.4988
ElPaso	Meat/seafood	0.754563	32.9796	48.3147	1.00259	-0.489675	0.0931682	27525750	835667	854.05	9.9813
FortWayne	Meat/seafood	0.433265	71.0485	207.667	0.844705	0.895168	0.142145	25987986	616987	2155	0.471879
Fresno	Meat/seafood	3.22634	40.8922	2381.34	0.613541	0.481265	0.190162	40557017	1096572	937.461	1.65876
GrandRapids	Meat/seafood	3.78237	45.2452	1884.67	0.96531	0.827861	0.191313	58362972	1397833	1668.05	1.54775
Greensboro	Meat/seafood	0.989118	33.5173	433.881	0.904142	0.90223	0.354707	70982529	1570685	1972.29	5.56507
Greenville	Meat/seafood	2.4105	38.8512	609.057	0.751275	0.968982	-0.0953479	53637094	1382635	1934.39	1.67889
Hartford	Meat/seafood	4.18676	61.5573	652.743	0.685968	1.02111	0.367182	87293146	1215307	2505.57	10.6076
Houston	Meat/seafood	5.38634	48.7937	4638.1	0.0590711	-0.596461	-1.13153	411724369	6378122	1310.77	2.92737
Indianapolis	Meat/seafood	1.78423	51.861	156.649	1.5448	0.72269	0.171609	127433333	2310169	2131.74	1.821
Jacksonville	Meat/seafood	13.7835	35.8877	645.061	-0.255743	-0.0263105	0.712256	62346973	1450534	1398.65	2.68245
KansasCity	Meat/seafood	0.488716	45.2459	3082.54	1.42588	0.62518	0.263502	119670644	2376530	1555.4	1.88133
Knoxville	Meat/seafood	0.443436	64.1387	904.665	1.53734	0.651614	0.337944	42636395	1090652	2064.9	6.56233
LakeCharles	Meat/seafood	10.2381	80.4737	6.316	-0.71247	0.226415	-0.975041	13514066	201110	1766.21	29.6089
Laredo	Meat/seafood	0.0570897	34.4089	9.4641	0.670739	-0.846032	0.225472	9329405	260595	958.229	5.94753
LasVegas	Meat/seafood	2.97208	85.3697	362.009	0.517016	0.913795	0.309202	90704079	2032809	950.288	42.9568
LosAngeles	Meat/seafood	17.3644	52.7932	14105.3	0.954885	-0.821274	0.390024	966466036	18181675	788.192	4.55311
Louisville	Meat/seafood	0.9528	49.4943	785.784	1.46163	-0.626885	0.119092	58031853	1170892	1882.78	3.57218
Memphis	Meat/seafood	0.511768	13.1272	33.567	1.59255	-0.357166	0.899734	56936214	1039378	1699.82	4.57913
Miami	Meat/seafood	23.5569	53.4551	5291.99	0.0980082	-0.87354	0.337853	277981108	6357838	936.558	2.58705
Milwaukee	Meat/seafood	1.17209	40.3707	2431.31	0.569887	0.738922	0.328075	105011108	2037220	1637.78	2.03405
Minneapolis	Meat/seafood	1.01155	54.5877	4235.56	-1.04762	0.329939	-0.120304	216707297	3632345	1225.7	0.70708
Mobile	Meat/seafood	0.0850858	61.9348	437.088	-0.63542	-0.277496	0.0285814	22918627	603961	1376.29	6.22378
Nashville	Meat/seafood	0.218341	41.901	1783.53	1.18028	0.7999	0.517059	98210362	1846180	1664.37	0.585544
NewOrleans	Meat/seafood	2.02365	36.6026	470.889	-0.560198	-0.0671792	-0.967252	76407149	1397209	1373.15	1.35453
Norfolk	Meat/seafood	10.0854	58.4326	2036.43	0.340641	-0.84386	-0.0422456	84444582	1661214	1335.46	5.89589
NYCity	Meat/seafood	13.2143	67.1114	19077.5	0.390222	-0.821274	0.661363	1640737533	23352510	1521.98	8.18388
OklahomaCity	Meat/seafood	1.18323	26.0811	321.055	1.33302	1.01374	-0.0751656	68630900	1368369	1652.85	0.831271
Omaha	Meat/seafood	0.718399	29.9731	5549.13	1.0572	0.797246	-0.352764	46954969	798881	1764.23	1.14539
Orlando	Meat/seafood	5.2638	57.9818	391.517	0.770602	0.606001	0.266885	116550214	2922274	1334.96	1.60012
Philadelphia	Meat/seafood	16.3051	54.3777	4410.56	-0.327276	-0.750105	0.494522	408763236	7023469	1607.51	1.15867
Phoenix	Meat/seafood	1.74116	53.4208	1469.35	1.2506	0.679972	0.500279	192799880	4329756	895.829	3.07752
Pittsburgh	Meat/seafood	7.44378	55.8782	2171.72	1.16156	0.490867	0.065278	132886577	2538542	1888.99	4.06479
Portland	Meat/seafood	2.90894	54.9323	2578.36	0.268864	0.541065	0.0851162	144020095	2991155	732.128	5.42459
Raleigh	Meat/seafood	3.07895	45.6314	220.902	1.07754	0.599502	0.477061	107472403	1996120	1780.58	5.29446
Richmond	Meat/seafood	4.72431	58.4643	749.64	-0.57399	0.83641	0.169691	70712118	1232955	1912.61	2.61697
Rochester	Meat/seafood	4.23375	51.0736	158.265	1.16908	0.862011	0.478442	58063541	1176568	1892.86	7.02214
Sacramento	Meat/seafood	8.34202	46.7283	371.897	1.09816	0.51135	0.359997	113156396	2455366	955.171	6.11219
SaltLakeCity	Meat/seafood	1.75118	37.9049	295.759	0.936759	0.881488	-0.194315	110361016	2349121	960.929	3.36845
SanAntonio	Meat/seafood	0.827462	47.3685	1274.9	0.962978	0.529326	0.225264	92610410	2236981	1208.87	2.19767
SanDiego	Meat/seafood	14.8692	59.0522	1150.69	0.874729	-0.218476	0.749091	180338029	3174335	763.094	8.48937
SanFrancisco	Meat/seafood	11.7666	46.9091	3173.24	-0.120371	-0.544706	0.383947	644381799	8364063	747.323	1.53115
Savannah	Meat/seafood	1.16726	67.676	773.221	0.475716	-0.900691	0.10145	21773953	515253	1375.51	2.7707
Seattle	Meat/seafood	9.1956	48.0429	4192.6	-0.00236218	-0.368444	0.449787	301682179	4404564	635.202	2.31896
StLouis	Meat/seafood	2.59201	48.6622	745.597	-2.05279	0.293186	-0.162087	150197893	2901493	1614.56	1.22096
Tampa	Meat/seafood	11.9966	48.2073	1335.08	-0.306318	0.515994	0.042715	120334797	2843636	1284.66	1.30517
Tucson	Meat/seafood	2.93671	86.7099	167.26	0.229859	0.166639	0.419448	37978117	1040411	903.097	25.4327
Tulsa	Meat/seafood	10.877	60.1525	229.182	-0.801934	0.976245	-0.337168	56217767	1122629	1648.34	7.46299
WashingtonDC	Meat/seafood	6.03032	62.1653	1198.19	1.26154	-0.673321	0.533205	440899163	5811111	1874.47	3.196
Wichita	Meat/seafood	1.93524	50.844	1372.53	1.21208	0.942617	-0.780582	29645201	672251	1774.46	0.959872
Albany	Metallic ores	44.0376	55.9624	3.4315	-0.324209	0.743559	0.367838	59556406	1170241	1669.16	67.9617
Atlanta	Metallic ores	17.5693	77.6676	51.4602	1.25934	-0.69516	0.681587	311151978	6077035	2770.62	24.4496
Austin	Metallic ores	81.9157	15.8978	8.4165	1.05851	0.491174	0.00657728	99254275	1834586	2014.96	5.04965
Baltimore	Metallic ores	87.6729	8.39651	18.8295	-0.11831	0.0250104	0.437821	165503885	2754637	3309.7	94.2763
BatonRouge	Metallic ores	80.0711	18.8077	3.7674	-0.76541	0.66604	-1.57891	49368176	813125	2771.86	15.11
Beaumont	Metallic ores	23.2443	76.7557	5.1209	-0.748951	0.372155	-1.70867	27559991	404048	3540.64	4.64246
Birmingham	Metallic ores	0.154879	12.8211	6.3334	1.14239	0.887365	0.0488516	58428685	1307438	2291.56	6.10151
Boston	Metallic ores	1.17824	49.0102	24.7566	0.0773393	0.434591	0.693904	512812568	7895951	1477.52	25.8093
Buffalo	Metallic ores	0.451431	77.0756	4.1206	-0.097901	-0.917686	0.103653	60072173	1213967	1792.43	33.5549
Charleston	Metallic ores	0.464092	74.2969	6.408	0.864238	-0.87354	0.284469	31340382	696839	1665.22	36.8046
Charlotte	Metallic ores	2.30009	71.143	48.2496	1.08429	0.0690178	0.32307	120980242	2142208	3328.84	75.2084
Chicago	Metallic ores	26.2886	32.0485	789.623	1.45144	-0.54731	0.316903	571347291	9738322	1709.25	6.50284
Cincinnati	Metallic ores	81.3637	6.73936	119.034	1.37643	0.0835842	0.217017	112914989	2125667	1946.77	6.20205
Cleveland	Metallic ores	23.4785	11.5798	23.7823	0.376531	0.155611	0.0147441	168672698	3498611	1979.87	6.86388
Columbus	Metallic ores	56.6676	26.2071	18.935	1.10285	0.690337	0.385679	114488647	2351437	2772.68	13.2056
CorpusChristi	Metallic ores	83.4379	16.4547	2.4285	-1.22147	0.150553	-1.20486	25292683	510853	3269.77	19.8671
Dallas	Metallic ores	22.7401	14.568	69.2451	1.59025	-0.336776	0.505893	390043661	7056147	1287.41	5.09285
Dayton	Metallic ores	66.7509	32.6204	2.2216	0.331313	0.924896	-0.233664	45498102	1080021	3661.49	13.1293
Denver	Metallic ores	28.3246	68.2344	1212.12	-0.465084	0.481447	0.427417	185232003	3218975	864.727	73.776
Detroit	Metallic ores	0.0103312	43.4762	331.208	0.272482	-0.821274	0.193775	251505227	5321185	1832.04	6.0297
ElPaso	Metallic ores	0.421142	11.1801	1.8472	1.00259	-0.489675	0.0931682	27525750	835667	1013.82	47.4314
FortWayne	Metallic ores	27.5724	72.416	1.7877	0.844705	0.895168	0.142145	25987986	616987	2989.29	7.93195
Fresno	Metallic ores	1.38052	82.2134	17.2084	0.613541	0.481265	0.190162	40557017	1096572	740.81	99.8861
GrandRapids	Metallic ores	0.471184	96.6267	97.7227	0.96531	0.827861	0.191313	58362972	1397833	1406.11	34.1629
Greensboro	Metallic ores	84.8602	9.94059	52.4613	0.904142	0.90223	0.354707	70982529	1570685	2465.04	15.098
Greenville	Metallic ores	1.42015	98.4623	5.2222	0.751275	0.968982	-0.0953479	53637094	1382635	3815.64	16.1973
Hartford	Metallic ores	49.716	48.7392	18.1163	0.685968	1.02111	0.367182	87293146	1215307	1785.35	51.8515
Houston	Metallic ores	22.8079	68.4839	166.287	0.0590711	-0.596461	-1.13153	411724369	6378122	1628.39	6.0732
Indianapolis	Metallic ores	76.2368	23.7559	7.6669	1.5448	0.72269	0.171609	127433333	2310169	3453.53	7.99784
Jacksonville	Metallic ores	21.333	48.316	7.316	-0.255743	-0.0263105	0.712256	62346973	1450534	2302.33	56.0974
KansasCity	Metallic ores	0.0396004	74.5361	8.7936	1.42588	0.62518	0.263502	119670644	2376530	1190.21	28.6498
Knoxville	Metallic ores	0.565686	99.4343	138.996	1.53734	0.651614	0.337944	42636395	1090652	1328.67	27.3358
LakeCharles	Metallic ores	21.8063	78.1937	0.4609	-0.71247	0.226415	-0.975041	13514066	201110	8066.84	12.3775
Laredo	Metallic ores	6.24872	69.7836	0.6323	0.670739	-0.846032	0.225472	9329405	260595	1191.1	17.2222
LasVegas	Metallic ores	78.8591	19.9975	286.564	0.517016	0.913795	0.309202	90704079	2032809	1486.57	42.093
LosAngeles	Metallic ores	5.4905	57.7503	881.261	0.954885	-0.821274	0.390024	966466036	18181675	751.089	71.9683
Louisville	Metallic ores	8.77335	85.9262	18.1176	1.46163	-0.626885	0.119092	58031853	1170892	1631.86	51.2683
Memphis	Metallic ores	38.6804	60.2324	134.875	1.59255	-0.357166	0.899734	56936214	1039378	1299.18	85.9042
Miami	Metallic ores	4.4888	77.1008	66.6048	0.0980082	-0.87354	0.337853	277981108	6357838	1084.37	45.972
Milwaukee	Metallic ores	0.0224671	27.2636	11.272	0.569887	0.738922	0.328075	105011108	2037220	1975.74	5.85436
Minneapolis	Metallic ores	0.360362	99.5325	544.426	-1.04762	0.329939	-0.120304	216707297	3632345	1276.86	33.8591
Mobile	Metallic ores	1.06541	60.2093	2.4972	-0.63542	-0.277496	0.0285814	22918627	603961	2052.16	59.3182
Nashville	Metallic ores	30.3809	69.437	11.1766	1.18028	0.7999	0.517059	98210362	1846180	1233.51	75.465
NewOrleans	Metallic ores	44.2314	52.79	368.927	-0.560198	-0.0671792	-0.967252	76407149	1397209	2302.3	19.9214
Norfolk	Metallic ores	20.2976	34.3828	6.581	0.340641	-0.84386	-0.0422456	84444582	1661214	1488.01	35.2761
NYCity	Metallic ores	20.0712	45.0114	429.435	0.390222	-0.821274	0.661363	1640737533	23352510	1461.09	22.5736
OklahomaCity	Metallic ores	64.9363	11.4052	3.3157	1.33302	1.01374	-0.0751656	68630900	1368369	1662.97	26.5464
Orlando	Metallic ores	38.1557	53.4578	14.0396	0.770602	0.606001	0.266885	116550214	2922274	1980.59	36.6992
Philadelphia	Metallic ores	26.7814	8.34285	93.8196	-0.327276	-0.750105	0.494522	408763236	7023469	1919.06	17.096
Phoenix	Metallic ores	29.2898	70.4472	1006.08	1.2506	0.679972	0.500279	192799880	4329756	1594.8	73.2589
Pittsburgh	Metallic ores	7.9121	45.7004	386.941	1.16156	0.490867	0.065278	132886577	2538542	1918.69	5.69665
Portland	Metallic ores	0.00435447	45.7481	330.326	0.268864	0.541065	0.0851162	144020095	2991155	1611.25	16.4637
Raleigh	Metallic ores	5.34403	35.6311	4.2599	1.07754	0.599502	0.477061	107472403	1996120	1901.54	16.2669
Richmond	Metallic ores	1.21648	5.51283	2.3743	-0.57399	0.83641	0.169691	70712118	1232955	3013.54	44.1126
Rochester	Metallic ores	17.5599	76.7209	3.7218	1.16908	0.862011	0.478442	58063541	1176568	2213.54	59.6249
Sacramento	Metallic ores	0.363406	99.6366	3.1114	1.09816	0.51135	0.359997	113156396	2455366	1224.03	97.4995
SaltLakeCity	Metallic ores	1.22572	76.5976	306.517	0.936759	0.881488	-0.194315	110361016	2349121	1369.23	28.9118
SanAntonio	Metallic ores	66.4742	9.754	7.9007	0.962978	0.529326	0.225264	92610410	2236981	2222.84	6.13924
SanDiego	Metallic ores	0.496198	86.2774	32.3703	0.874729	-0.218476	0.749091	180338029	3174335	1454.86	8.49643
SanFrancisco	Metallic ores	7.44192	87.9737	109.862	-0.120371	-0.544706	0.383947	644381799	8364063	1014.27	96.2433
Savannah	Metallic ores	2.84995	42.2406	3.2064	0.475716	-0.900691	0.10145	21773953	515253	1459.97	38.2661
Seattle	Metallic ores	0.386907	19.0707	793.255	-0.00236218	-0.368444	0.449787	301682179	4404564	1012.26	25.7257
StLouis	Metallic ores	1.69246	16.5918	251.171	-2.05279	0.293186	-0.162087	150197893	2901493	1815.45	6.32623
Tampa	Metallic ores	4.7385	95.071	89.4973	-0.306318	0.515994	0.042715	120334797	2843636	1208.13	63.1545
Tucson	Metallic ores	0.347919	90.4844	2590.4	0.229859	0.166639	0.419448	37978117	1040411	1485.69	16.3276
Tulsa	Metallic ores	73.0196	13.0173	5.6517	-0.801934	0.976245	-0.337168	56217767	1122629	1191.98	11.5849
WashingtonDC	Metallic ores	86.2859	13.4893	10.1431	1.26154	-0.673321	0.533205	440899163	5811111	3050.45	85.0551
Albany	Milled grain prods.	2.18195	33.011	321.108	-0.324209	0.743559	0.367838	59556406	1170241	1663.01	2.69901
Atlanta	Milled grain prods.	1.9206	56.6323	5484.02	1.25934	-0.69516	0.681587	311151978	6077035	1711.71	1.7437
Austin	Milled grain prods.	13.1027	69.0814	146.798	1.05851	0.491174	0.00657728	99254275	1834586	1483.08	0.952958
Baltimore	Milled grain prods.	3.73596	68.2816	729.284	-0.11831	0.0250104	0.437821	165503885	2754637	2024	0.335968
BatonRouge	Milled grain prods.	0.988366	73.089	206.284	-0.76541	0.66604	-1.57891	49368176	813125	1858.45	6.41624
Beaumont	Milled grain prods.	32.4917	67.5083	7.0661	-0.748951	0.372155	-1.70867	27559991	404048	1211.32	2.10628
Birmingham	Milled grain prods.	0.949085	57.6174	192.402	1.14239	0.887365	0.0488516	58428685	1307438	1858.14	4.3995
Boston	Milled grain prods.	3.76795	64.9873	2165.65	0.0773393	0.434591	0.693904	512812568	7895951	1555.4	1.00437
Buffalo	Milled grain prods.	0.921833	73.3393	1443.32	-0.097901	-0.917686	0.103653	60072173	1213967	1474.1	9.7515
Charleston	Milled grain prods.	11.1734	71.7739	32.9893	0.864238	-0.87354	0.284469	31340382	696839	1364.14	31.1092
Charlotte	Milled grain prods.	4.269	62.6086	1451.03	1.08429	0.0690178	0.32307	120980242	2142208	2223.26	3.39397
Chicago	Milled grain prods.	5.92934	62.4166	7017.3	1.45144	-0.54731	0.316903	571347291	9738322	1689.48	2.72283
Cincinnati	Milled grain prods.	3.94593	70.9488	1951.53	1.37643	0.0835842	0.217017	112914989	2125667	2368.58	1.7799
Cleveland	Milled grain prods.	3.47167	77.9214	1527.28	0.376531	0.155611	0.0147441	168672698	3498611	1973.45	3.08856
Columbus	Milled grain prods.	1.05819	52.0983	1997.7	1.10285	0.690337	0.385679	114488647	2351437	2042.17	3.26634
CorpusChristi	Milled grain prods.	11.8767	87.6048	77.6176	-1.22147	0.150553	-1.20486	25292683	510853	1318.88	1.38219
Dallas	Milled grain prods.	3.08246	69.6725	5970.94	1.59025	-0.336776	0.505893	390043661	7056147	1252.23	0.570121
Dayton	Milled grain prods.	3.88925	67.4674	185.477	0.331313	0.924896	-0.233664	45498102	1080021	2672.55	4.20314
Denver	Milled grain prods.	1.86054	82.1747	1286.8	-0.465084	0.481447	0.427417	185232003	3218975	1021.75	4.53204
Detroit	Milled grain prods.	3.874	68.0584	758.373	0.272482	-0.821274	0.193775	251505227	5321185	1484.67	1.24386
ElPaso	Milled grain prods.	2.69951	30.795	43.1984	1.00259	-0.489675	0.0931682	27525750	835667	903.453	10.8541
FortWayne	Milled grain prods.	1.39424	62.6552	1230.68	0.844705	0.895168	0.142145	25987986	616987	2053.78	4.55489
Fresno	Milled grain prods.	11.8875	55.5221	146.911	0.613541	0.481265	0.190162	40557017	1096572	1155.62	2.75632
GrandRapids	Milled grain prods.	2.18767	51.9573	2715.99	0.96531	0.827861	0.191313	58362972	1397833	1621.72	3.75391
Greensboro	Milled grain prods.	2.61027	68.7045	355.622	0.904142	0.90223	0.354707	70982529	1570685	2238.18	3.26133
Greenville	Milled grain prods.	1.59906	78.867	1185.71	0.751275	0.968982	-0.0953479	53637094	1382635	1948.15	3.94574
Hartford	Milled grain prods.	3.02191	74.9031	350.192	0.685968	1.02111	0.367182	87293146	1215307	2366.36	9.99981
Houston	Milled grain prods.	9.52987	79.0066	1363.59	0.0590711	-0.596461	-1.13153	411724369	6378122	1145.16	1.47396
Indianapolis	Milled grain prods.	4.7401	66.6527	2686.95	1.5448	0.72269	0.171609	127433333	2310169	2064.35	9.16982
Jacksonville	Milled grain prods.	2.52627	64.4713	358.429	-0.255743	-0.0263105	0.712256	62346973	1450534	1394.38	2.37579
KansasCity	Milled grain prods.	5.58962	72.2264	2298.08	1.42588	0.62518	0.263502	119670644	2376530	1367.22	5.36188
Knoxville	Milled grain prods.	3.82964	77.4315	355.543	1.53734	0.651614	0.337944	42636395	1090652	1901.74	11.4745
LakeCharles	Milled grain prods.	0.509052	32.645	87.475	-0.71247	0.226415	-0.975041	13514066	201110	2327.56	14.1391
Laredo	Milled grain prods.	0.466468	69.7379	5.3727	0.670739	-0.846032	0.225472	9329405	260595	961.861	4.61575
LasVegas	Milled grain prods.	3.29608	85.2891	86.1709	0.517016	0.913795	0.309202	90704079	2032809	955.656	5.61838
LosAngeles	Milled grain prods.	5.87185	71.8889	7342.31	0.954885	-0.821274	0.390024	966466036	18181675	787.15	2.18267
Louisville	Milled grain prods.	1.99774	64.9049	497.033	1.46163	-0.626885	0.119092	58031853	1170892	1983.53	2.19687
Memphis	Milled grain prods.	3.08176	33.915	1196.98	1.59255	-0.357166	0.899734	56936214	1039378	1510.37	2.15846
Miami	Milled grain prods.	4.62354	81.8207	1611.06	0.0980082	-0.87354	0.337853	277981108	6357838	906.907	6.05328
Milwaukee	Milled grain prods.	6.93661	41.9734	1296.98	0.569887	0.738922	0.328075	105011108	2037220	1704.03	1.19319
Minneapolis	Milled grain prods.	2.28823	84.8901	3255.07	-1.04762	0.329939	-0.120304	216707297	3632345	1214.39	2.8538
Mobile	Milled grain prods.	1.21845	48.7642	24.2188	-0.63542	-0.277496	0.0285814	22918627	603961	1463.72	8.05205
Nashville	Milled grain prods.	1.87364	70.4777	763.966	1.18028	0.7999	0.517059	98210362	1846180	1781.94	2.6105
NewOrleans	Milled grain prods.	0.365123	37.8698	416.301	-0.560198	-0.0671792	-0.967252	76407149	1397209	1519.79	1.53595
Norfolk	Milled grain prods.	3.71529	70.9605	97.5016	0.340641	-0.84386	-0.0422456	84444582	1661214	1432.42	7.85521
NYCity	Milled grain prods.	9.78545	69.5265	8457.06	0.390222	-0.821274	0.661363	1640737533	23352510	1510.78	3.7222
OklahomaCity	Milled grain prods.	2.12737	62.0023	131.607	1.33302	1.01374	-0.0751656	68630900	1368369	1738.38	0.459085
Omaha	Milled grain prods.	2.86365	65.5439	1802.55	1.0572	0.797246	-0.352764	46954969	798881	1459.79	4.91219
Orlando	Milled grain prods.	2.54646	69.0277	229.378	0.770602	0.606001	0.266885	116550214	2922274	1345.04	3.22901
Philadelphia	Milled grain prods.	8.52851	70.5892	5772.38	-0.327276	-0.750105	0.494522	408763236	7023469	1721.66	4.32996
Phoenix	Milled grain prods.	2.41751	73.1851	504.79	1.2506	0.679972	0.500279	192799880	4329756	941.449	1.66842
Pittsburgh	Milled grain prods.	9.02172	59.2891	600.119	1.16156	0.490867	0.065278	132886577	2538542	1863.42	1.38066
Portland	Milled grain prods.	3.64858	82.6701	1484.61	0.268864	0.541065	0.0851162	144020095	2991155	723.669	2.70938
Raleigh	Milled grain prods.	2.53683	54.2774	821.435	1.07754	0.599502	0.477061	107472403	1996120	2064.7	3.85262
Richmond	Milled grain prods.	1.66071	63.7047	140.165	-0.57399	0.83641	0.169691	70712118	1232955	2001.27	2.54834
Rochester	Milled grain prods.	0.955656	67.9566	817.379	1.16908	0.862011	0.478442	58063541	1176568	1943.5	3.74441
Sacramento	Milled grain prods.	3.84374	67.6377	475.839	1.09816	0.51135	0.359997	113156396	2455366	1093.79	4.60238
SaltLakeCity	Milled grain prods.	2.25805	86.1307	1451.93	0.936759	0.881488	-0.194315	110361016	2349121	933.916	1.21204
SanAntonio	Milled grain prods.	2.48288	91.3287	648.249	0.962978	0.529326	0.225264	92610410	2236981	1148.91	0.548569
SanDiego	Milled grain prods.	7.11344	80.8836	761.515	0.874729	-0.218476	0.749091	180338029	3174335	845.13	2.17257
SanFrancisco	Milled grain prods.	6.78422	66.5555	4086.97	-0.120371	-0.544706	0.383947	644381799	8364063	793.221	1.9558
Savannah	Milled grain prods.	6.32109	62.259	145.285	0.475716	-0.900691	0.10145	21773953	515253	1389.19	3.66995
Seattle	Milled grain prods.	4.61316	88.1285	2184.71	-0.00236218	-0.368444	0.449787	301682179	4404564	633.317	4.2587
StLouis	Milled grain prods.	4.01033	73.7131	1190.56	-2.05279	0.293186	-0.162087	150197893	2901493	1685.44	7.79905
Tampa	Milled grain prods.	5.56293	74.3993	145.536	-0.306318	0.515994	0.042715	120334797	2843636	1482.47	2.5106
Tucson	Milled grain prods.	2.95127	70.4747	13.8709	0.229859	0.166639	0.419448	37978117	1040411	850.343	8.52706
Tulsa	Milled grain prods.	2.02559	80.8611	343.046	-0.801934	0.976245	-0.337168	56217767	1122629	1596.3	1.8456
WashingtonDC	Milled grain prods.	4.9585	77.9108	972.189	1.26154	-0.673321	0.533205	440899163	5811111	1895.09	0.280554
Wichita	Milled grain prods.	16.6852	20.0863	396.322	1.21208	0.942617	-0.780582	29645201	672251	1260.18	0.595746
Albany	Motorized vehicles	2.77308	74.1742	850.764	-0.324209	0.743559	0.367838	59556406	1170241	1384.95	13.5146
Atlanta	Motorized vehicles	34.6149	48.3377	28948.8	1.25934	-0.69516	0.681587	311151978	6077035	1464.98	10.1169
Austin	Motorized vehicles	26.2722	68.8232	1627.09	1.05851	0.491174	0.00657728	99254275	1834586	1155.59	8.88815
Baltimore	Motorized vehicles	20.2266	59.5243	4149.16	-0.11831	0.0250104	0.437821	165503885	2754637	1638.45	4.68799
BatonRouge	Motorized vehicles	2.04709	69.2081	129.869	-0.76541	0.66604	-1.57891	49368176	813125	1338.09	8.92687
Beaumont	Motorized vehicles	22.5091	58.0115	488.072	-0.748951	0.372155	-1.70867	27559991	404048	1392.47	8.42952
Birmingham	Motorized vehicles	3.58477	79.9164	19346.6	1.14239	0.887365	0.0488516	58428685	1307438	1473.76	3.12323
Boston	Motorized vehicles	22.8209	66.0709	5219.96	0.0773393	0.434591	0.693904	512812568	7895951	1226.4	9.85746
Buffalo	Motorized vehicles	0.537647	67.4917	1700.05	-0.097901	-0.917686	0.103653	60072173	1213967	1422.49	4.03636
Charleston	Motorized vehicles	7.85665	88.1701	3821.14	0.864238	-0.87354	0.284469	31340382	696839	1349.99	24.016
Charlotte	Motorized vehicles	6.70585	71.2785	3497.66	1.08429	0.0690178	0.32307	120980242	2142208	1594.94	6.47659
Chicago	Motorized vehicles	14.7297	63.5832	33903.4	1.45144	-0.54731	0.316903	571347291	9738322	1523.19	10.7799
Cincinnati	Motorized vehicles	15.4808	57.4736	26897.9	1.37643	0.0835842	0.217017	112914989	2125667	1733.86	6.01142
Cleveland	Motorized vehicles	18.7169	63.7323	12917.6	0.376531	0.155611	0.0147441	168672698	3498611	1643.08	9.09607
Columbus	Motorized vehicles	8.12998	65.9511	15216.5	1.10285	0.690337	0.385679	114488647	2351437	1622	8.7655
CorpusChristi	Motorized vehicles	14.4104	79.0809	730.064	-1.22147	0.150553	-1.20486	25292683	510853	1050.58	4.38912
Dallas	Motorized vehicles	12.1255	75.7892	48377.2	1.59025	-0.336776	0.505893	390043661	7056147	1165.64	5.16383
Dayton	Motorized vehicles	10.2317	60.5091	7239.94	0.331313	0.924896	-0.233664	45498102	1080021	1854.13	5.14906
Denver	Motorized vehicles	2.77142	88.45	10218.1	-0.465084	0.481447	0.427417	185232003	3218975	943.61	8.92166
Detroit	Motorized vehicles	33.3633	49.373	101987	0.272482	-0.821274	0.193775	251505227	5321185	1461.9	4.93621
ElPaso	Motorized vehicles	10.7254	72.511	1655.17	1.00259	-0.489675	0.0931682	27525750	835667	837.898	8.44396
FortWayne	Motorized vehicles	17.8654	41.8743	16519.3	0.844705	0.895168	0.142145	25987986	616987	1721.48	4.1658
Fresno	Motorized vehicles	17.3906	77.214	2503.9	0.613541	0.481265	0.190162	40557017	1096572	818.979	4.22055
GrandRapids	Motorized vehicles	64.3779	25.7342	13134.7	0.96531	0.827861	0.191313	58362972	1397833	1337.48	5.39099
Greensboro	Motorized vehicles	10.8369	72.081	3373.6	0.904142	0.90223	0.354707	70982529	1570685	1631.33	7.36306
Greenville	Motorized vehicles	20.6904	60.2656	9659.21	0.751275	0.968982	-0.0953479	53637094	1382635	1447.63	1.9114
Hartford	Motorized vehicles	1.63393	89.8043	11193.5	0.685968	1.02111	0.367182	87293146	1215307	1770.77	10.7892
Houston	Motorized vehicles	22.0112	62.574	28555.4	0.0590711	-0.596461	-1.13153	411724369	6378122	1179.1	6.63238
Indianapolis	Motorized vehicles	18.1943	51.707	15036.4	1.5448	0.72269	0.171609	127433333	2310169	1667.51	6.18259
Jacksonville	Motorized vehicles	7.28419	86.8003	12308.9	-0.255743	-0.0263105	0.712256	62346973	1450534	1229.56	4.68101
KansasCity	Motorized vehicles	2.58581	81.4435	11635.7	1.42588	0.62518	0.263502	119670644	2376530	1313.43	6.59744
Knoxville	Motorized vehicles	23.294	52.8883	2041.51	1.53734	0.651614	0.337944	42636395	1090652	1540.91	7.58005
LakeCharles	Motorized vehicles	6.23638	80.3022	38.2208	-0.71247	0.226415	-0.975041	13514066	201110	1465.51	15.5124
Laredo	Motorized vehicles	0.900753	72.5333	294.776	0.670739	-0.846032	0.225472	9329405	260595	923.624	6.52697
LasVegas	Motorized vehicles	1.94866	85.7909	561.758	0.517016	0.913795	0.309202	90704079	2032809	737.675	12.9545
LosAngeles	Motorized vehicles	41.0668	55.1634	78441	0.954885	-0.821274	0.390024	966466036	18181675	743.803	8.94185
Louisville	Motorized vehicles	3.47169	86.3068	29155.1	1.46163	-0.626885	0.119092	58031853	1170892	1640.28	4.7127
Memphis	Motorized vehicles	20.703	60.2036	3703.81	1.59255	-0.357166	0.899734	56936214	1039378	1529.28	10.8768
Miami	Motorized vehicles	12.1305	73.8699	4852.02	0.0980082	-0.87354	0.337853	277981108	6357838	856.91	7.27778
Milwaukee	Motorized vehicles	11.1377	60.0025	5576.51	0.569887	0.738922	0.328075	105011108	2037220	1407.83	9.59059
Minneapolis	Motorized vehicles	8.33418	62.9604	5600.74	-1.04762	0.329939	-0.120304	216707297	3632345	1031.04	9.76939
Mobile	Motorized vehicles	8.27708	63.9718	933.585	-0.63542	-0.277496	0.0285814	22918627	603961	1324.46	7.22434
Nashville	Motorized vehicles	35.3821	42.6652	13571.2	1.18028	0.7999	0.517059	98210362	1846180	1562.16	2.15235
NewOrleans	Motorized vehicles	5.28888	75.0081	414.969	-0.560198	-0.0671792	-0.967252	76407149	1397209	1218.36	7.25338
Norfolk	Motorized vehicles	16.9734	63.0728	1626.34	0.340641	-0.84386	-0.0422456	84444582	1661214	1412.27	10.3432
NYCity	Motorized vehicles	23.8351	65.1579	37369.8	0.390222	-0.821274	0.661363	1640737533	23352510	1395.9	10.4396
OklahomaCity	Motorized vehicles	3.69984	85.7529	2211.9	1.33302	1.01374	-0.0751656	68630900	1368369	1223.73	7.41628
Omaha	Motorized vehicles	2.72897	79.1451	1183.4	1.0572	0.797246	-0.352764	46954969	798881	1217.1	10.3166
Orlando	Motorized vehicles	9.33038	69.6351	1616.71	0.770602	0.606001	0.266885	116550214	2922274	1148.46	6.36646
Philadelphia	Motorized vehicles	25.3525	61.7614	14393.9	-0.327276	-0.750105	0.494522	408763236	7023469	1558.09	12.6727
Phoenix	Motorized vehicles	5.89578	75.5625	3130.07	1.2506	0.679972	0.500279	192799880	4329756	800.605	9.30455
Pittsburgh	Motorized vehicles	7.90271	65.8397	1821.83	1.16156	0.490867	0.065278	132886577	2538542	1582.56	11.5031
Portland	Motorized vehicles	29.157	57.3126	14655.9	0.268864	0.541065	0.0851162	144020095	2991155	595.221	14.0565
Raleigh	Motorized vehicles	12.3501	66.2735	4152.77	1.07754	0.599502	0.477061	107472403	1996120	1544.4	9.70052
Richmond	Motorized vehicles	5.54514	61.7899	6267.88	-0.57399	0.83641	0.169691	70712118	1232955	1543.99	10.3941
Rochester	Motorized vehicles	2.04342	71.6221	705.476	1.16908	0.862011	0.478442	58063541	1176568	1354.19	8.76356
Sacramento	Motorized vehicles	21.8968	68.7011	10517.4	1.09816	0.51135	0.359997	113156396	2455366	820.033	3.63735
SaltLakeCity	Motorized vehicles	7.60461	86.7398	3737.96	0.936759	0.881488	-0.194315	110361016	2349121	804.653	8.22516
SanAntonio	Motorized vehicles	12.3601	68.9386	3951.11	0.962978	0.529326	0.225264	92610410	2236981	1114.82	7.14976
SanDiego	Motorized vehicles	32.1292	62.7401	5531.68	0.874729	-0.218476	0.749091	180338029	3174335	705.616	8.76499
SanFrancisco	Motorized vehicles	42.8044	50.2343	11246.4	-0.120371	-0.544706	0.383947	644381799	8364063	818.385	0.701018
Savannah	Motorized vehicles	6.61008	69.3959	530.136	0.475716	-0.900691	0.10145	21773953	515253	1331.57	3.28954
Seattle	Motorized vehicles	21.8758	51.3807	4797.08	-0.00236218	-0.368444	0.449787	301682179	4404564	570.242	9.8307
StLouis	Motorized vehicles	9.19339	62.5386	12390.4	-2.05279	0.293186	-0.162087	150197893	2901493	1433.24	8.10654
Tampa	Motorized vehicles	8.98334	57.1954	1398.89	-0.306318	0.515994	0.042715	120334797	2843636	1055.64	7.7665
Tucson	Motorized vehicles	1.50761	81.448	264.205	0.229859	0.166639	0.419448	37978117	1040411	794.529	10.9814
Tulsa	Motorized vehicles	4.9683	77.7661	1285.56	-0.801934	0.976245	-0.337168	56217767	1122629	1277.92	4.89037
WashingtonDC	Motorized vehicles	12.3487	64.5974	2976.21	1.26154	-0.673321	0.533205	440899163	5811111	1702.03	13.2039
Wichita	Motorized vehicles	7.04152	67.523	1599.3	1.21208	0.942617	-0.780582	29645201	672251	1259.6	8.19669
Albany	Natural sands	0.010618	87.4884	23.2964	-0.324209	0.743559	0.367838	59556406	1170241	2790.58	48.9284
Atlanta	Natural sands	0.868761	66.1093	52.8499	1.25934	-0.69516	0.681587	311151978	6077035	2181.18	3.83854
Austin	Natural sands	21.0224	66.0426	6.0499	1.05851	0.491174	0.00657728	99254275	1834586	3427.92	6.53762
Baltimore	Natural sands	0.0246059	63.5715	22.1063	-0.11831	0.0250104	0.437821	165503885	2754637	4841.83	23.8642
BatonRouge	Natural sands	0.0232699	96.147	30.1711	-0.76541	0.66604	-1.57891	49368176	813125	2832.97	14.9315
Beaumont	Natural sands	14.0293	85.9098	2.932	-0.748951	0.372155	-1.70867	27559991	404048	2775.43	34.0996
Birmingham	Natural sands	0.0230014	27.7997	93.559	1.14239	0.887365	0.0488516	58428685	1307438	3307.57	5.38812
Boston	Natural sands	0.0819021	83.7749	64.2514	0.0773393	0.434591	0.693904	512812568	7895951	3190.05	3.41488
Buffalo	Natural sands	0.037206	63.5556	9.0721	-0.097901	-0.917686	0.103653	60072173	1213967	1737.05	5.57452
Charleston	Natural sands	0.00309316	36.9921	8.9262	0.864238	-0.87354	0.284469	31340382	696839	1861.55	26.908
Charlotte	Natural sands	0.0592345	42.0867	10.7983	1.08429	0.0690178	0.32307	120980242	2142208	3729.03	12.363
Chicago	Natural sands	0.187318	73.7676	449.795	1.45144	-0.54731	0.316903	571347291	9738322	1835.89	12.0929
Cincinnati	Natural sands	1.46789	83.7602	10.9736	1.37643	0.0835842	0.217017	112914989	2125667	2947.52	3.04046
Cleveland	Natural sands	0.816534	50.6254	79.6392	0.376531	0.155611	0.0147441	168672698	3498611	2862.42	6.86548
Columbus	Natural sands	0.484098	29.6891	33.9268	1.10285	0.690337	0.385679	114488647	2351437	3502.61	37.2221
CorpusChristi	Natural sands	0.649505	75.3232	33.2022	-1.22147	0.150553	-1.20486	25292683	510853	2379.66	7.46103
Dallas	Natural sands	3.61882	58.349	140.867	1.59025	-0.336776	0.505893	390043661	7056147	1753.03	13.8607
Dayton	Natural sands	1.51111	85.7619	6.5479	0.331313	0.924896	-0.233664	45498102	1080021	3665.66	6.37227
Denver	Natural sands	0.0114306	78.276	70.0836	-0.465084	0.481447	0.427417	185232003	3218975	1507.36	4.46276
Detroit	Natural sands	0.294369	65.979	30.433	0.272482	-0.821274	0.193775	251505227	5321185	1578.86	3.14954
ElPaso	Natural sands	3.49072	38.3424	4.1383	1.00259	-0.489675	0.0931682	27525750	835667	1086.22	5.29245
FortWayne	Natural sands	0.0492948	97.1391	19.7175	0.844705	0.895168	0.142145	25987986	616987	3529.95	26.4746
Fresno	Natural sands	0.200516	73.818	47.2533	0.613541	0.481265	0.190162	40557017	1096572	2201.18	11.5469
GrandRapids	Natural sands	0.467815	85.9482	37.0762	0.96531	0.827861	0.191313	58362972	1397833	2237.8	7.10372
Greensboro	Natural sands	0.0178995	25.661	11.591	0.904142	0.90223	0.354707	70982529	1570685	3061.5	3.71019
Greenville	Natural sands	0.00367582	90.7618	3.5716	0.751275	0.968982	-0.0953479	53637094	1382635	3523.12	2.72593
Hartford	Natural sands	9.23743	75.7749	10.7582	0.685968	1.02111	0.367182	87293146	1215307	7145.3	26.1028
Houston	Natural sands	2.07071	94.246	367.143	0.0590711	-0.596461	-1.13153	411724369	6378122	1733.52	19.8067
Indianapolis	Natural sands	0.0926476	81.8437	40.1783	1.5448	0.72269	0.171609	127433333	2310169	2608.47	16.3876
Jacksonville	Natural sands	0.23357	99.6539	34.4984	-0.255743	-0.0263105	0.712256	62346973	1450534	2329.3	11.766
KansasCity	Natural sands	0.102896	86.8136	74.7578	1.42588	0.62518	0.263502	119670644	2376530	1663.81	14.6538
Knoxville	Natural sands	0.0240899	42.5335	3.8195	1.53734	0.651614	0.337944	42636395	1090652	2866.27	11.0524
LakeCharles	Natural sands	0.00469634	21.2987	0.3195	-0.71247	0.226415	-0.975041	13514066	201110	5154.92	12.678
Laredo	Natural sands	0.398563	68.5858	1.5399	0.670739	-0.846032	0.225472	9329405	260595	1098.97	17.3688
LasVegas	Natural sands	0.288464	99.7115	35.6027	0.517016	0.913795	0.309202	90704079	2032809	1466.38	29.4915
LosAngeles	Natural sands	0.872061	97.7485	669.135	0.954885	-0.821274	0.390024	966466036	18181675	746.16	2.19637
Louisville	Natural sands	0.420321	92.5949	26.3087	1.46163	-0.626885	0.119092	58031853	1170892	1572.37	19.8761
Memphis	Natural sands	0.0350653	79.081	9.8139	1.59255	-0.357166	0.899734	56936214	1039378	1782.57	23.6928
Miami	Natural sands	0.630774	62.8039	120.084	0.0980082	-0.87354	0.337853	277981108	6357838	1060.5	3.80063
Milwaukee	Natural sands	0.177586	25.0701	35.8538	0.569887	0.738922	0.328075	105011108	2037220	3492.59	39.4885
Minneapolis	Natural sands	0.232275	96.6773	272.01	-1.04762	0.329939	-0.120304	216707297	3632345	1507.14	1.63779
Mobile	Natural sands	0.359607	70.3284	2.3729	-0.63542	-0.277496	0.0285814	22918627	603961	2131.3	42.9267
Nashville	Natural sands	0.0644736	70.1917	8.6397	1.18028	0.7999	0.517059	98210362	1846180	2804.23	19.2852
NewOrleans	Natural sands	1.80995	98.0661	11.1509	-0.560198	-0.0671792	-0.967252	76407149	1397209	2541.74	8.15084
Norfolk	Natural sands	0.296608	68.6467	8.2237	0.340641	-0.84386	-0.0422456	84444582	1661214	1670.88	8.43778
NYCity	Natural sands	0.535672	78.5615	301.585	0.390222	-0.821274	0.661363	1640737533	23352510	1895.52	8.65595
OklahomaCity	Natural sands	0	67.1398	56.369	1.33302	1.01374	-0.0751656	68630900	1368369	3423.39	15.9188
Omaha	Natural sands	0.178166	95.3713	7.4939	1.0572	0.797246	-0.352764	46954969	798881	3444.67	7.12064
Orlando	Natural sands	0.0972921	11.5897	29.0761	0.770602	0.606001	0.266885	116550214	2922274	2270.83	4.56192
Philadelphia	Natural sands	1.31607	86.7765	146.842	-0.327276	-0.750105	0.494522	408763236	7023469	2372.5	16.5468
Phoenix	Natural sands	0.356123	96.425	74.4013	1.2506	0.679972	0.500279	192799880	4329756	1989.57	17.5937
Pittsburgh	Natural sands	0.424206	48.4791	14.4397	1.16156	0.490867	0.065278	132886577	2538542	2506.48	1.25211
Portland	Natural sands	0.954642	75.5031	7.7408	0.268864	0.541065	0.0851162	144020095	2991155	1328.45	4.33976
Raleigh	Natural sands	0.0855283	73.0764	17.0312	1.07754	0.599502	0.477061	107472403	1996120	3012.1	19.941
Richmond	Natural sands	0.618708	85.2464	236.86	-0.57399	0.83641	0.169691	70712118	1232955	3692.62	11.6458
Rochester	Natural sands	0.0350328	71.9076	6.395	1.16908	0.862011	0.478442	58063541	1176568	5030.37	24.4494
Sacramento	Natural sands	1.69016	97.8813	24.5787	1.09816	0.51135	0.359997	113156396	2455366	2100.81	3.12998
SaltLakeCity	Natural sands	0	63.647	6.5757	0.936759	0.881488	-0.194315	110361016	2349121	1444.72	11.1164
SanAntonio	Natural sands	3.42335	25.1133	12.4299	0.962978	0.529326	0.225264	92610410	2236981	3208.13	7.89611
SanDiego	Natural sands	1.65292	97.0844	39.422	0.874729	-0.218476	0.749091	180338029	3174335	1396.24	44.8449
SanFrancisco	Natural sands	1.8506	72.5628	148.301	-0.120371	-0.544706	0.383947	644381799	8364063	1342.17	11.4851
Savannah	Natural sands	1.0608	14.2002	3.2882	0.475716	-0.900691	0.10145	21773953	515253	1432.37	28.1657
Seattle	Natural sands	8.35187	44.843	15.7298	-0.00236218	-0.368444	0.449787	301682179	4404564	1105.23	9.76357
StLouis	Natural sands	0.370151	88.895	88.5689	-2.05279	0.293186	-0.162087	150197893	2901493	2338.19	2.78516
Tampa	Natural sands	0.221007	64.2821	11.2382	-0.306318	0.515994	0.042715	120334797	2843636	2201.68	3.25877
Tucson	Natural sands	0.119591	98.2996	19.3786	0.229859	0.166639	0.419448	37978117	1040411	2386.75	6.24005
Tulsa	Natural sands	0	48.8142	6.4309	-0.801934	0.976245	-0.337168	56217767	1122629	3275.35	6.76458
WashingtonDC	Natural sands	1.02196	77.3427	23.1483	1.26154	-0.673321	0.533205	440899163	5811111	3957.06	9.8031
Wichita	Natural sands	0.11993	83.6579	10.0271	1.21208	0.942617	-0.780582	29645201	672251	1458.58	26.5581
Albany	Newsprint/paper	3.99875	66.0914	1153.28	-0.324209	0.743559	0.367838	59556406	1170241	2129.02	7.20208
Atlanta	Newsprint/paper	6.82543	46.716	2861.06	1.25934	-0.69516	0.681587	311151978	6077035	1661.68	6.42526
Austin	Newsprint/paper	6.95766	55.5826	128.064	1.05851	0.491174	0.00657728	99254275	1834586	1337.34	4.93048
Baltimore	Newsprint/paper	31.42	46.8242	199.769	-0.11831	0.0250104	0.437821	165503885	2754637	1999.26	6.85825
BatonRouge	Newsprint/paper	2.21604	70.5217	1038.73	-0.76541	0.66604	-1.57891	49368176	813125	1860.52	4.43677
Beaumont	Newsprint/paper	2.71222	27.1002	348.836	-0.748951	0.372155	-1.70867	27559991	404048	1770.54	11.648
Birmingham	Newsprint/paper	4.73361	28.7796	652.104	1.14239	0.887365	0.0488516	58428685	1307438	1803.75	8.40351
Boston	Newsprint/paper	19.6464	47.8006	2582.32	0.0773393	0.434591	0.693904	512812568	7895951	1672.34	5.22375
Buffalo	Newsprint/paper	2.71936	69.4145	1219.2	-0.097901	-0.917686	0.103653	60072173	1213967	1507.94	4.17638
Charleston	Newsprint/paper	5.59926	64.4817	934.964	0.864238	-0.87354	0.284469	31340382	696839	1458.49	10.4
Charlotte	Newsprint/paper	4.51764	38.7145	840.87	1.08429	0.0690178	0.32307	120980242	2142208	1873.62	7.18948
Chicago	Newsprint/paper	12.4048	47.2953	5052.75	1.45144	-0.54731	0.316903	571347291	9738322	1721.09	9.66535
Cincinnati	Newsprint/paper	4.13414	46.5837	1250.52	1.37643	0.0835842	0.217017	112914989	2125667	2232.29	7.70257
Cleveland	Newsprint/paper	6.48903	59.6325	1514.41	0.376531	0.155611	0.0147441	168672698	3498611	2080.9	7.4447
Columbus	Newsprint/paper	3.90201	36.8377	1575.84	1.10285	0.690337	0.385679	114488647	2351437	2104.74	7.67063
CorpusChristi	Newsprint/paper	16.7838	78.8303	19.5214	-1.22147	0.150553	-1.20486	25292683	510853	1342.48	3.54892
Dallas	Newsprint/paper	2.15039	48.5653	2008.4	1.59025	-0.336776	0.505893	390043661	7056147	1350.24	7.11719
Dayton	Newsprint/paper	7.23706	30.6852	430.171	0.331313	0.924896	-0.233664	45498102	1080021	2418.83	7.43276
Denver	Newsprint/paper	18.402	43.7407	229.715	-0.465084	0.481447	0.427417	185232003	3218975	906.248	3.28077
Detroit	Newsprint/paper	10.6729	55.6474	584.034	0.272482	-0.821274	0.193775	251505227	5321185	1617.08	5.06093
ElPaso	Newsprint/paper	0.727137	57.6773	93.2743	1.00259	-0.489675	0.0931682	27525750	835667	835.085	6.78868
FortWayne	Newsprint/paper	3.50909	27.5241	43.8841	0.844705	0.895168	0.142145	25987986	616987	2273.44	7.40379
Fresno	Newsprint/paper	3.03657	59.85	71.3966	0.613541	0.481265	0.190162	40557017	1096572	870.33	7.63427
GrandRapids	Newsprint/paper	8.34374	55.9744	401.929	0.96531	0.827861	0.191313	58362972	1397833	1875.72	7.88462
Greensboro	Newsprint/paper	3.94049	50.8695	420.996	0.904142	0.90223	0.354707	70982529	1570685	2137.81	7.24623
Greenville	Newsprint/paper	21.7441	27.5278	554.247	0.751275	0.968982	-0.0953479	53637094	1382635	1925.2	6.06593
Hartford	Newsprint/paper	3.65743	40.574	486.344	0.685968	1.02111	0.367182	87293146	1215307	2731.59	6.59718
Houston	Newsprint/paper	9.47239	46.8136	633.695	0.0590711	-0.596461	-1.13153	411724369	6378122	1283.29	7.86343
Indianapolis	Newsprint/paper	4.92551	34.8091	1014.32	1.5448	0.72269	0.171609	127433333	2310169	1898.88	6.91135
Jacksonville	Newsprint/paper	32.9583	39.899	874.966	-0.255743	-0.0263105	0.712256	62346973	1450534	1452.72	13.1733
KansasCity	Newsprint/paper	4.66188	38.0515	522.206	1.42588	0.62518	0.263502	119670644	2376530	1363.89	7.17961
Knoxville	Newsprint/paper	11.5704	30.9999	135.957	1.53734	0.651614	0.337944	42636395	1090652	2015.83	7.34442
LakeCharles	Newsprint/paper	6.88684	36.1776	1.9886	-0.71247	0.226415	-0.975041	13514066	201110	1675.76	5.56609
Laredo	Newsprint/paper	0.056996	65.9934	4.0279	0.670739	-0.846032	0.225472	9329405	260595	930.226	1.60492
LasVegas	Newsprint/paper	23.7353	54.3223	184.505	0.517016	0.913795	0.309202	90704079	2032809	1068.21	4.64724
LosAngeles	Newsprint/paper	8.29991	55.8584	2722.72	0.954885	-0.821274	0.390024	966466036	18181675	814.607	7.93822
Louisville	Newsprint/paper	9.72754	49.7239	144.125	1.46163	-0.626885	0.119092	58031853	1170892	1951.26	8.02453
Memphis	Newsprint/paper	15.1151	47.9652	701.248	1.59255	-0.357166	0.899734	56936214	1039378	1702.66	7.31216
Miami	Newsprint/paper	26.1691	34.5272	858.305	0.0980082	-0.87354	0.337853	277981108	6357838	926.856	5.86634
Milwaukee	Newsprint/paper	14.3043	31.8115	929.479	0.569887	0.738922	0.328075	105011108	2037220	1663.44	7.09516
Minneapolis	Newsprint/paper	10.7618	49.8049	2121.91	-1.04762	0.329939	-0.120304	216707297	3632345	1147.88	5.41592
Mobile	Newsprint/paper	2.41426	41.7458	310.55	-0.63542	-0.277496	0.0285814	22918627	603961	1355.27	1.93266
Nashville	Newsprint/paper	6.99241	48.2503	1013.38	1.18028	0.7999	0.517059	98210362	1846180	1992.81	7.21149
NewOrleans	Newsprint/paper	1.79701	43.0052	212.87	-0.560198	-0.0671792	-0.967252	76407149	1397209	1484.21	7.60454
Norfolk	Newsprint/paper	15.2706	59.3177	545.336	0.340641	-0.84386	-0.0422456	84444582	1661214	1530.47	5.44845
NYCity	Newsprint/paper	23.2834	49.6112	3658.24	0.390222	-0.821274	0.661363	1640737533	23352510	1441.34	5.66754
OklahomaCity	Newsprint/paper	13.1681	33.8805	101.318	1.33302	1.01374	-0.0751656	68630900	1368369	1447.08	6.96609
Omaha	Newsprint/paper	5.52395	39.7544	287.22	1.0572	0.797246	-0.352764	46954969	798881	1369.06	7.94403
Orlando	Newsprint/paper	8.73684	30.6503	169.767	0.770602	0.606001	0.266885	116550214	2922274	1434.85	4.19499
Philadelphia	Newsprint/paper	15.8908	43.2854	3276.59	-0.327276	-0.750105	0.494522	408763236	7023469	1624.98	6.30176
Phoenix	Newsprint/paper	4.27232	51.3943	433.197	1.2506	0.679972	0.500279	192799880	4329756	1028.83	6.15755
Pittsburgh	Newsprint/paper	24.932	54.0257	337.08	1.16156	0.490867	0.065278	132886577	2538542	2089.29	5.86718
Portland	Newsprint/paper	4.11174	62.7388	2574.15	0.268864	0.541065	0.0851162	144020095	2991155	678.298	8.54075
Raleigh	Newsprint/paper	14.5757	43.8445	258.255	1.07754	0.599502	0.477061	107472403	1996120	2173.6	5.63042
Richmond	Newsprint/paper	12.7992	50.7635	845.001	-0.57399	0.83641	0.169691	70712118	1232955	2102.9	6.81039
Rochester	Newsprint/paper	5.51395	65.1453	367.135	1.16908	0.862011	0.478442	58063541	1176568	1941.42	6.86986
Sacramento	Newsprint/paper	5.19497	75.1111	61.0745	1.09816	0.51135	0.359997	113156396	2455366	1059.84	7.25429
SaltLakeCity	Newsprint/paper	3.53701	59.323	415.106	0.936759	0.881488	-0.194315	110361016	2349121	863.391	6.68168
SanAntonio	Newsprint/paper	4.45533	55.6576	210.581	0.962978	0.529326	0.225264	92610410	2236981	1316.94	6.62323
SanDiego	Newsprint/paper	8.77207	76.0778	395.838	0.874729	-0.218476	0.749091	180338029	3174335	784.769	0.708099
SanFrancisco	Newsprint/paper	11.4381	68.9025	1618.21	-0.120371	-0.544706	0.383947	644381799	8364063	817.946	6.5976
Savannah	Newsprint/paper	2.13905	71.9585	2284.85	0.475716	-0.900691	0.10145	21773953	515253	1461.47	4.69412
Seattle	Newsprint/paper	5.71301	57.0737	1592.34	-0.00236218	-0.368444	0.449787	301682179	4404564	663.65	10.3692
StLouis	Newsprint/paper	5.59354	68.1894	1026.19	-2.05279	0.293186	-0.162087	150197893	2901493	1499.87	6.85311
Tampa	Newsprint/paper	24.1094	24.4848	200.687	-0.306318	0.515994	0.042715	120334797	2843636	1440.86	7.54902
Tucson	Newsprint/paper	2.71679	67.6093	8.117	0.229859	0.166639	0.419448	37978117	1040411	821.407	11.0081
Tulsa	Newsprint/paper	12.455	44.6005	68.1116	-0.801934	0.976245	-0.337168	56217767	1122629	1629.16	7.09202
WashingtonDC	Newsprint/paper	27.9693	46.6118	271.372	1.26154	-0.673321	0.533205	440899163	5811111	2042.63	1.6413
Wichita	Newsprint/paper	5.21786	61.15	139.12	1.21208	0.942617	-0.780582	29645201	672251	1633.13	7.21451
Albany	Nonmetal min. prods.	3.28437	77.7253	1065.35	-0.324209	0.743559	0.367838	59556406	1170241	1680.06	6.46365
Atlanta	Nonmetal min. prods.	13.375	67.6796	4096.7	1.25934	-0.69516	0.681587	311151978	6077035	1520.24	10.1777
Austin	Nonmetal min. prods.	7.73958	80.9388	1254.55	1.05851	0.491174	0.00657728	99254275	1834586	1268.18	13.4841
Baltimore	Nonmetal min. prods.	9.13214	68.1459	1756.59	-0.11831	0.0250104	0.437821	165503885	2754637	1846.85	3.19636
BatonRouge	Nonmetal min. prods.	4.37013	73.1041	390.364	-0.76541	0.66604	-1.57891	49368176	813125	1588.53	3.34213
Beaumont	Nonmetal min. prods.	8.2623	84.5321	204.533	-0.748951	0.372155	-1.70867	27559991	404048	1597.67	1.78535
Birmingham	Nonmetal min. prods.	4.54532	78.0961	1643.68	1.14239	0.887365	0.0488516	58428685	1307438	1636.79	8.80686
Boston	Nonmetal min. prods.	11.094	70.9346	3312.62	0.0773393	0.434591	0.693904	512812568	7895951	1391.23	3.42835
Buffalo	Nonmetal min. prods.	1.51913	79.0392	600.89	-0.097901	-0.917686	0.103653	60072173	1213967	1522.42	1.16061
Charleston	Nonmetal min. prods.	15.19	63.1926	335.876	0.864238	-0.87354	0.284469	31340382	696839	1342.32	23.7939
Charlotte	Nonmetal min. prods.	11.1171	75.3293	1686.03	1.08429	0.0690178	0.32307	120980242	2142208	1784.04	15.0329
Chicago	Nonmetal min. prods.	10.6148	64.6566	5017.67	1.45144	-0.54731	0.316903	571347291	9738322	1602.01	6.58433
Cincinnati	Nonmetal min. prods.	6.75503	57.7896	2086.18	1.37643	0.0835842	0.217017	112914989	2125667	2025.19	7.05174
Cleveland	Nonmetal min. prods.	11.8453	62.859	2949.6	0.376531	0.155611	0.0147441	168672698	3498611	1719.94	5.55995
Columbus	Nonmetal min. prods.	8.20847	73.7847	3187.52	1.10285	0.690337	0.385679	114488647	2351437	1867.64	23.5774
CorpusChristi	Nonmetal min. prods.	4.78968	72.933	287.082	-1.22147	0.150553	-1.20486	25292683	510853	1211.49	38.5954
Dallas	Nonmetal min. prods.	11.4411	74.6032	5737.51	1.59025	-0.336776	0.505893	390043661	7056147	1238.02	2.64971
Dayton	Nonmetal min. prods.	6.81094	78.3845	305.652	0.331313	0.924896	-0.233664	45498102	1080021	2122.14	40.1121
Denver	Nonmetal min. prods.	2.30234	78.0331	2874.54	-0.465084	0.481447	0.427417	185232003	3218975	986.969	5.31631
Detroit	Nonmetal min. prods.	7.73511	74.0459	2327.31	0.272482	-0.821274	0.193775	251505227	5321185	1497.59	12.184
ElPaso	Nonmetal min. prods.	3.95374	76.9419	362.962	1.00259	-0.489675	0.0931682	27525750	835667	822.287	8.91341
FortWayne	Nonmetal min. prods.	6.65217	75.7191	528.589	0.844705	0.895168	0.142145	25987986	616987	2076.76	9.11987
Fresno	Nonmetal min. prods.	9.22787	78.228	916.641	0.613541	0.481265	0.190162	40557017	1096572	885.439	5.2585
GrandRapids	Nonmetal min. prods.	9.18287	66.6273	517.506	0.96531	0.827861	0.191313	58362972	1397833	1643.54	3.65371
Greensboro	Nonmetal min. prods.	6.6896	78.862	846.048	0.904142	0.90223	0.354707	70982529	1570685	1956.44	10.5982
Greenville	Nonmetal min. prods.	12.0003	69.8121	1060.15	0.751275	0.968982	-0.0953479	53637094	1382635	1914.64	9.77341
Hartford	Nonmetal min. prods.	9.53703	67.6133	393.54	0.685968	1.02111	0.367182	87293146	1215307	1922.78	41.2111
Houston	Nonmetal min. prods.	16.7468	75.4474	4750.78	0.0590711	-0.596461	-1.13153	411724369	6378122	1213.1	0.829082
Indianapolis	Nonmetal min. prods.	9.55322	64.8646	1716.46	1.5448	0.72269	0.171609	127433333	2310169	1848.12	5.06246
Jacksonville	Nonmetal min. prods.	3.97189	72.5583	950.383	-0.255743	-0.0263105	0.712256	62346973	1450534	1275.28	8.86678
KansasCity	Nonmetal min. prods.	3.73852	87.0585	1600.91	1.42588	0.62518	0.263502	119670644	2376530	1358.2	8.1503
Knoxville	Nonmetal min. prods.	6.66313	76.5495	899.879	1.53734	0.651614	0.337944	42636395	1090652	1864	26.2523
LakeCharles	Nonmetal min. prods.	1.52585	51.2147	70.0788	-0.71247	0.226415	-0.975041	13514066	201110	1677.67	12.8198
Laredo	Nonmetal min. prods.	0.778402	83.0401	92.0631	0.670739	-0.846032	0.225472	9329405	260595	932.748	5.28061
LasVegas	Nonmetal min. prods.	3.67882	85.0547	709.323	0.517016	0.913795	0.309202	90704079	2032809	873.685	7.55649
LosAngeles	Nonmetal min. prods.	19.5467	65.7399	7141.46	0.954885	-0.821274	0.390024	966466036	18181675	751.986	4.32904
Louisville	Nonmetal min. prods.	10.297	69.0926	717.124	1.46163	-0.626885	0.119092	58031853	1170892	1753.01	5.26318
Memphis	Nonmetal min. prods.	16.0433	69.2241	823.201	1.59255	-0.357166	0.899734	56936214	1039378	1561.47	15.5997
Miami	Nonmetal min. prods.	14.5763	73.8988	2501.28	0.0980082	-0.87354	0.337853	277981108	6357838	950.237	3.02022
Milwaukee	Nonmetal min. prods.	7.73398	72.155	1387.92	0.569887	0.738922	0.328075	105011108	2037220	1460.23	10.8158
Minneapolis	Nonmetal min. prods.	4.47771	85.0129	15863.2	-1.04762	0.329939	-0.120304	216707297	3632345	1201.57	3.85062
Mobile	Nonmetal min. prods.	10.8301	57.2754	307.609	-0.63542	-0.277496	0.0285814	22918627	603961	1368.49	12.9589
Nashville	Nonmetal min. prods.	8.2496	71.318	1432.21	1.18028	0.7999	0.517059	98210362	1846180	1684.49	10.6551
NewOrleans	Nonmetal min. prods.	3.78714	35.8226	657.364	-0.560198	-0.0671792	-0.967252	76407149	1397209	1365.43	7.74921
Norfolk	Nonmetal min. prods.	13.4952	67.2281	1099.48	0.340641	-0.84386	-0.0422456	84444582	1661214	1414.78	9.5967
NYCity	Nonmetal min. prods.	14.714	71.967	13682.8	0.390222	-0.821274	0.661363	1640737533	23352510	1461.65	14.4743
OklahomaCity	Nonmetal min. prods.	5.1886	81.7169	822.594	1.33302	1.01374	-0.0751656	68630900	1368369	1458.95	4.44857
Omaha	Nonmetal min. prods.	2.72218	86.6138	637.243	1.0572	0.797246	-0.352764	46954969	798881	1570.33	8.82332
Orlando	Nonmetal min. prods.	3.48267	85.6112	1007.78	0.770602	0.606001	0.266885	116550214	2922274	1275.06	2.88026
Philadelphia	Nonmetal min. prods.	10.4478	76.0019	5342.5	-0.327276	-0.750105	0.494522	408763236	7023469	1550.08	6.84452
Phoenix	Nonmetal min. prods.	3.58721	63.4823	1710.8	1.2506	0.679972	0.500279	192799880	4329756	893.959	7.98097
Pittsburgh	Nonmetal min. prods.	5.58122	69.6636	1935.51	1.16156	0.490867	0.065278	132886577	2538542	1607.7	16.0622
Portland	Nonmetal min. prods.	6.11763	79.2591	2261.02	0.268864	0.541065	0.0851162	144020095	2991155	726.426	7.89508
Raleigh	Nonmetal min. prods.	8.0805	71.0653	1416.67	1.07754	0.599502	0.477061	107472403	1996120	1768.04	13.5093
Richmond	Nonmetal min. prods.	4.63242	85.3654	563.68	-0.57399	0.83641	0.169691	70712118	1232955	1836.48	1.43851
Rochester	Nonmetal min. prods.	3.12524	58.9755	1022.28	1.16908	0.862011	0.478442	58063541	1176568	1667.66	10.4156
Sacramento	Nonmetal min. prods.	8.87254	79.2319	1193.45	1.09816	0.51135	0.359997	113156396	2455366	903.58	5.99262
SaltLakeCity	Nonmetal min. prods.	4.02339	49.6859	768.723	0.936759	0.881488	-0.194315	110361016	2349121	839.615	2.8764
SanAntonio	Nonmetal min. prods.	5.9906	81.8822	1585.55	0.962978	0.529326	0.225264	92610410	2236981	1237.11	5.24352
SanDiego	Nonmetal min. prods.	7.61961	86.6997	557.569	0.874729	-0.218476	0.749091	180338029	3174335	728.399	26.9397
SanFrancisco	Nonmetal min. prods.	10.7613	80.1083	4670.15	-0.120371	-0.544706	0.383947	644381799	8364063	729.09	3.97901
Savannah	Nonmetal min. prods.	17.8665	33.3913	833.148	0.475716	-0.900691	0.10145	21773953	515253	1392.27	1.61747
Seattle	Nonmetal min. prods.	14.0018	72.4727	2531.16	-0.00236218	-0.368444	0.449787	301682179	4404564	642.106	4.13995
StLouis	Nonmetal min. prods.	4.37096	79.5994	1412.58	-2.05279	0.293186	-0.162087	150197893	2901493	1559.66	11.6744
Tampa	Nonmetal min. prods.	7.97752	77.418	979.156	-0.306318	0.515994	0.042715	120334797	2843636	1169.14	1.36216
Tucson	Nonmetal min. prods.	1.79514	79.7357	413.517	0.229859	0.166639	0.419448	37978117	1040411	802.514	18.4507
Tulsa	Nonmetal min. prods.	6.62325	72.0515	1206.84	-0.801934	0.976245	-0.337168	56217767	1122629	1431.03	10.7524
WashingtonDC	Nonmetal min. prods.	4.94757	74.4744	1773.02	1.26154	-0.673321	0.533205	440899163	5811111	1670.65	10.3796
Wichita	Nonmetal min. prods.	3.11178	71.8997	422.163	1.21208	0.942617	-0.780582	29645201	672251	1442.68	8.99998
Albany	Nonmetallic minerals	9.02362	54.6715	134.073	-0.324209	0.743559	0.367838	59556406	1170241	1761.56	16.0639
Atlanta	Nonmetallic minerals	61.2173	18.8858	136.654	1.25934	-0.69516	0.681587	311151978	6077035	1830.03	7.66832
Austin	Nonmetallic minerals	8.11443	82.1825	35.0673	1.05851	0.491174	0.00657728	99254275	1834586	1663.54	2.96251
Baltimore	Nonmetallic minerals	11.1099	37.6648	84.3348	-0.11831	0.0250104	0.437821	165503885	2754637	2333.61	42.1375
BatonRouge	Nonmetallic minerals	77.1556	8.06474	14.9506	-0.76541	0.66604	-1.57891	49368176	813125	2385.05	53.0702
Beaumont	Nonmetallic minerals	1.37267	92.2551	2.6194	-0.748951	0.372155	-1.70867	27559991	404048	2061.26	29.337
Birmingham	Nonmetallic minerals	14.3063	42.4843	7.1642	1.14239	0.887365	0.0488516	58428685	1307438	1634.65	3.5384
Boston	Nonmetallic minerals	33.6188	51.7743	189.858	0.0773393	0.434591	0.693904	512812568	7895951	1812.14	43.9643
Buffalo	Nonmetallic minerals	2.50379	60.9085	30.5517	-0.097901	-0.917686	0.103653	60072173	1213967	1485.34	9.92413
Charleston	Nonmetallic minerals	12.2635	50.2439	17.3484	0.864238	-0.87354	0.284469	31340382	696839	1724.72	3.84943
Charlotte	Nonmetallic minerals	26.4892	14.7769	10.5184	1.08429	0.0690178	0.32307	120980242	2142208	2352.85	3.40594
Chicago	Nonmetallic minerals	16.4447	48.3455	534.94	1.45144	-0.54731	0.316903	571347291	9738322	1759.47	6.37085
Cincinnati	Nonmetallic minerals	23.0056	40.2203	78.3374	1.37643	0.0835842	0.217017	112914989	2125667	2183.75	12.2229
Cleveland	Nonmetallic minerals	9.43623	70.3354	329.457	0.376531	0.155611	0.0147441	168672698	3498611	2033.95	6.30919
Columbus	Nonmetallic minerals	17.2263	53.5545	39.3424	1.10285	0.690337	0.385679	114488647	2351437	2218.63	22.0455
CorpusChristi	Nonmetallic minerals	4.17367	63.5456	49.9216	-1.22147	0.150553	-1.20486	25292683	510853	1107.96	10.4802
Dallas	Nonmetallic minerals	7.78775	83.2889	477.321	1.59025	-0.336776	0.505893	390043661	7056147	1237.43	23.2388
Dayton	Nonmetallic minerals	16.1893	45.632	26.028	0.331313	0.924896	-0.233664	45498102	1080021	2367.64	9.17609
Denver	Nonmetallic minerals	16.5003	49.1399	120.303	-0.465084	0.481447	0.427417	185232003	3218975	1161.8	22.5389
Detroit	Nonmetallic minerals	16.001	53.9721	123.532	0.272482	-0.821274	0.193775	251505227	5321185	1490.15	16.3343
ElPaso	Nonmetallic minerals	10.4611	56.149	11.543	1.00259	-0.489675	0.0931682	27525750	835667	907.003	9.60722
FortWayne	Nonmetallic minerals	12.7798	78.3504	6.3282	0.844705	0.895168	0.142145	25987986	616987	1906.89	11.5946
Fresno	Nonmetallic minerals	2.22304	82.8208	2.7721	0.613541	0.481265	0.190162	40557017	1096572	1132.77	9.7179
GrandRapids	Nonmetallic minerals	14.7263	65.3628	34.4869	0.96531	0.827861	0.191313	58362972	1397833	2313.22	19.4256
Greensboro	Nonmetallic minerals	24.7967	16.7433	5.8446	0.904142	0.90223	0.354707	70982529	1570685	2105.24	4.66164
Greenville	Nonmetallic minerals	5.22215	45.5583	11.9453	0.751275	0.968982	-0.0953479	53637094	1382635	2036.94	22.088
Hartford	Nonmetallic minerals	23.7922	56.2101	20.3947	0.685968	1.02111	0.367182	87293146	1215307	2848.73	16.418
Houston	Nonmetallic minerals	17.727	60.5289	730.476	0.0590711	-0.596461	-1.13153	411724369	6378122	1296.72	17.0502
Indianapolis	Nonmetallic minerals	10.352	76.8401	67.142	1.5448	0.72269	0.171609	127433333	2310169	2128.38	11.0018
Jacksonville	Nonmetallic minerals	24.0807	42.8416	3.5633	-0.255743	-0.0263105	0.712256	62346973	1450534	1476.64	11.9249
KansasCity	Nonmetallic minerals	5.3778	8.16055	544.685	1.42588	0.62518	0.263502	119670644	2376530	1389.22	5.97395
Knoxville	Nonmetallic minerals	41.3901	43.633	18.4605	1.53734	0.651614	0.337944	42636395	1090652	1330.77	26.1287
LakeCharles	Nonmetallic minerals	18.9354	1.31036	30.492	-0.71247	0.226415	-0.975041	13514066	201110	1762.59	35.1002
Laredo	Nonmetallic minerals	1.26173	70.6621	0.8139	0.670739	-0.846032	0.225472	9329405	260595	955.016	3.61947
LasVegas	Nonmetallic minerals	5.42431	74.2696	62.2305	0.517016	0.913795	0.309202	90704079	2032809	1502.45	5.80162
LosAngeles	Nonmetallic minerals	7.14366	65.2535	379.167	0.954885	-0.821274	0.390024	966466036	18181675	801.065	0.804661
Louisville	Nonmetallic minerals	11.7433	50.6384	20.3019	1.46163	-0.626885	0.119092	58031853	1170892	1838.17	5.62693
Memphis	Nonmetallic minerals	42.689	40.0877	37.298	1.59255	-0.357166	0.899734	56936214	1039378	1298.16	25.7644
Miami	Nonmetallic minerals	13.775	28.0654	34.2422	0.0980082	-0.87354	0.337853	277981108	6357838	858.492	13.4615
Milwaukee	Nonmetallic minerals	15.7009	36.6933	27.8233	0.569887	0.738922	0.328075	105011108	2037220	1850.56	26.5353
Minneapolis	Nonmetallic minerals	45.1517	32.654	108.96	-1.04762	0.329939	-0.120304	216707297	3632345	1182.53	39.737
Mobile	Nonmetallic minerals	36.4449	19.9121	10.1604	-0.63542	-0.277496	0.0285814	22918627	603961	1509.31	13.0752
Nashville	Nonmetallic minerals	45.3158	28.2038	35.8345	1.18028	0.7999	0.517059	98210362	1846180	1656.42	19.9274
NewOrleans	Nonmetallic minerals	34.1117	15.3532	14.2957	-0.560198	-0.0671792	-0.967252	76407149	1397209	1681.36	11.7784
Norfolk	Nonmetallic minerals	31.1442	50.3796	11.5087	0.340641	-0.84386	-0.0422456	84444582	1661214	1353.7	15.5573
NYCity	Nonmetallic minerals	20.2808	54.3446	641.192	0.390222	-0.821274	0.661363	1640737533	23352510	1509.48	9.24475
OklahomaCity	Nonmetallic minerals	2.17411	90.9005	26.4711	1.33302	1.01374	-0.0751656	68630900	1368369	1711.34	7.57851
Omaha	Nonmetallic minerals	1.70093	34.5779	4.4483	1.0572	0.797246	-0.352764	46954969	798881	1633.81	7.90237
Orlando	Nonmetallic minerals	25.1723	8.85002	17.675	0.770602	0.606001	0.266885	116550214	2922274	1609.95	12.0378
Philadelphia	Nonmetallic minerals	22.1526	52.1336	227.428	-0.327276	-0.750105	0.494522	408763236	7023469	1672.17	14.9207
Phoenix	Nonmetallic minerals	18.0608	47.1823	48.4416	1.2506	0.679972	0.500279	192799880	4329756	1041.34	1.61488
Pittsburgh	Nonmetallic minerals	23.6173	42.4519	32.7497	1.16156	0.490867	0.065278	132886577	2538542	1873.52	16.7822
Portland	Nonmetallic minerals	16.5037	43.7888	27.8031	0.268864	0.541065	0.0851162	144020095	2991155	806.546	12.3695
Raleigh	Nonmetallic minerals	32.5608	9.69308	4.8676	1.07754	0.599502	0.477061	107472403	1996120	2223.72	6.03541
Richmond	Nonmetallic minerals	27.8856	24.318	10.9834	-0.57399	0.83641	0.169691	70712118	1232955	1992.39	28.848
Rochester	Nonmetallic minerals	5.52621	63.8572	20.1278	1.16908	0.862011	0.478442	58063541	1176568	1910.92	6.06339
Sacramento	Nonmetallic minerals	15.9781	52.4398	9.0619	1.09816	0.51135	0.359997	113156396	2455366	1161.11	11.9116
SaltLakeCity	Nonmetallic minerals	2.55885	76.8121	122.819	0.936759	0.881488	-0.194315	110361016	2349121	1163.32	5.46619
SanAntonio	Nonmetallic minerals	2.0765	93.8068	542.414	0.962978	0.529326	0.225264	92610410	2236981	1345.31	21.1426
SanDiego	Nonmetallic minerals	7.83925	79.8244	24.2318	0.874729	-0.218476	0.749091	180338029	3174335	913.355	12.4393
SanFrancisco	Nonmetallic minerals	6.80738	64.4897	449.358	-0.120371	-0.544706	0.383947	644381799	8364063	859.757	17.8103
Savannah	Nonmetallic minerals	2.0527	42.8096	376.811	0.475716	-0.900691	0.10145	21773953	515253	1279.15	3.01431
Seattle	Nonmetallic minerals	15.4672	47.7215	45.5225	-0.00236218	-0.368444	0.449787	301682179	4404564	598.409	10.1529
StLouis	Nonmetallic minerals	8.5083	31.5713	117.993	-2.05279	0.293186	-0.162087	150197893	2901493	1519.39	12.0831
Tampa	Nonmetallic minerals	2.99469	3.16058	19.2956	-0.306318	0.515994	0.042715	120334797	2843636	1398.58	4.83893
Tucson	Nonmetallic minerals	22.5152	45.3	12.271	0.229859	0.166639	0.419448	37978117	1040411	1028.58	23.5653
Tulsa	Nonmetallic minerals	1.73946	87.2962	26.5693	-0.801934	0.976245	-0.337168	56217767	1122629	1618.99	11.6587
WashingtonDC	Nonmetallic minerals	15.9092	48.4058	19.3128	1.26154	-0.673321	0.533205	440899163	5811111	2011.12	25.8579
Wichita	Nonmetallic minerals	25.7931	20.7327	3.6577	1.21208	0.942617	-0.780582	29645201	672251	1562.95	21.0955
Albany	Other ag prods.	6.51164	78.949	129.955	-0.324209	0.743559	0.367838	59556406	1170241	1485.7	1.9538
Atlanta	Other ag prods.	5.50958	71.5031	3625.08	1.25934	-0.69516	0.681587	311151978	6077035	1732.04	5.21139
Austin	Other ag prods.	34.4057	53.6908	222.32	1.05851	0.491174	0.00657728	99254275	1834586	1374.16	6.26257
Baltimore	Other ag prods.	9.28506	63.6238	691.294	-0.11831	0.0250104	0.437821	165503885	2754637	2028.15	1.61741
BatonRouge	Other ag prods.	24.1981	53.3926	548.859	-0.76541	0.66604	-1.57891	49368176	813125	1643.5	29.9712
Beaumont	Other ag prods.	39.7825	56.7109	55.4741	-0.748951	0.372155	-1.70867	27559991	404048	1148.07	5.05807
Birmingham	Other ag prods.	1.68728	48.2065	188.038	1.14239	0.887365	0.0488516	58428685	1307438	1821.46	1.60052
Boston	Other ag prods.	6.87251	75.4149	1654.26	0.0773393	0.434591	0.693904	512812568	7895951	1701	3.92905
Buffalo	Other ag prods.	1.52012	86.1074	215.649	-0.097901	-0.917686	0.103653	60072173	1213967	1467.24	2.30312
Charleston	Other ag prods.	45.2916	51.0064	127.359	0.864238	-0.87354	0.284469	31340382	696839	1341.25	12.0846
Charlotte	Other ag prods.	12.2802	19.3085	364.062	1.08429	0.0690178	0.32307	120980242	2142208	1932.68	8.37891
Chicago	Other ag prods.	6.55648	67.3501	9747.45	1.45144	-0.54731	0.316903	571347291	9738322	1766.67	8.77197
Cincinnati	Other ag prods.	1.80108	27.0448	1717.23	1.37643	0.0835842	0.217017	112914989	2125667	2438.71	2.23408
Cleveland	Other ag prods.	3.00617	65.9078	2512.57	0.376531	0.155611	0.0147441	168672698	3498611	2094.61	11.9216
Columbus	Other ag prods.	2.62416	59.7557	1874.65	1.10285	0.690337	0.385679	114488647	2351437	2306.2	6.45002
CorpusChristi	Other ag prods.	6.53018	60.3447	332.4	-1.22147	0.150553	-1.20486	25292683	510853	1189.23	26.5381
Dallas	Other ag prods.	33.0101	52.4424	2580.38	1.59025	-0.336776	0.505893	390043661	7056147	1198.37	5.89205
Dayton	Other ag prods.	1.0844	49.5012	316.027	0.331313	0.924896	-0.233664	45498102	1080021	2822.36	7.15073
Denver	Other ag prods.	3.1418	58.3717	1160	-0.465084	0.481447	0.427417	185232003	3218975	1097.33	2.9568
Detroit	Other ag prods.	7.39957	76.6977	1592.28	0.272482	-0.821274	0.193775	251505227	5321185	1416.17	3.25815
ElPaso	Other ag prods.	5.6362	37.3091	257.715	1.00259	-0.489675	0.0931682	27525750	835667	894.6	19.3777
FortWayne	Other ag prods.	0.535058	26.1031	592.73	0.844705	0.895168	0.142145	25987986	616987	2313.7	4.84747
Fresno	Other ag prods.	4.89513	29.1496	6555.41	0.613541	0.481265	0.190162	40557017	1096572	1067.18	2.85424
GrandRapids	Other ag prods.	11.0826	64.4178	1201.47	0.96531	0.827861	0.191313	58362972	1397833	1678.44	9.83556
Greensboro	Other ag prods.	20.313	27.7751	437.723	0.904142	0.90223	0.354707	70982529	1570685	1924.46	6.39998
Greenville	Other ag prods.	16.4934	74.3559	235.648	0.751275	0.968982	-0.0953479	53637094	1382635	2082.09	7.28289
Hartford	Other ag prods.	6.70294	80.2123	353.948	0.685968	1.02111	0.367182	87293146	1215307	2718	2.52854
Houston	Other ag prods.	48.6661	46.264	4320.03	0.0590711	-0.596461	-1.13153	411724369	6378122	1293.79	9.94848
Indianapolis	Other ag prods.	1.68442	60.9372	2038.01	1.5448	0.72269	0.171609	127433333	2310169	2019.72	6.14225
Jacksonville	Other ag prods.	23.5296	65.5486	720.492	-0.255743	-0.0263105	0.712256	62346973	1450534	1316.82	10.4684
KansasCity	Other ag prods.	4.48577	47.5924	1811.16	1.42588	0.62518	0.263502	119670644	2376530	1438.86	6.07212
Knoxville	Other ag prods.	1.11728	28.29	443.376	1.53734	0.651614	0.337944	42636395	1090652	2004.34	3.00312
LakeCharles	Other ag prods.	10.1509	83.5393	22.5527	-0.71247	0.226415	-0.975041	13514066	201110	1941.33	13.2293
Laredo	Other ag prods.	2.14111	72.4538	62.1177	0.670739	-0.846032	0.225472	9329405	260595	941.387	9.99357
LasVegas	Other ag prods.	3.03591	37.2578	289.673	0.517016	0.913795	0.309202	90704079	2032809	1115.98	1.94045
LosAngeles	Other ag prods.	14.5156	68.9183	13966.3	0.954885	-0.821274	0.390024	966466036	18181675	781.575	1.80523
Louisville	Other ag prods.	5.75161	55.166	571.491	1.46163	-0.626885	0.119092	58031853	1170892	2088.5	2.96542
Memphis	Other ag prods.	2.19015	33.4223	1434.93	1.59255	-0.357166	0.899734	56936214	1039378	1612.83	4.00928
Miami	Other ag prods.	32.9374	61.853	6738.39	0.0980082	-0.87354	0.337853	277981108	6357838	916.869	7.76179
Milwaukee	Other ag prods.	1.82857	58.9357	914.343	0.569887	0.738922	0.328075	105011108	2037220	1573.84	4.16334
Minneapolis	Other ag prods.	5.33469	51.8788	4621.36	-1.04762	0.329939	-0.120304	216707297	3632345	1156.7	17.2626
Mobile	Other ag prods.	0.432636	64.9521	278.836	-0.63542	-0.277496	0.0285814	22918627	603961	1257.92	11.3101
Nashville	Other ag prods.	1.59095	47.2697	2039.78	1.18028	0.7999	0.517059	98210362	1846180	1743.76	3.52386
NewOrleans	Other ag prods.	2.09982	80.2616	12757.2	-0.560198	-0.0671792	-0.967252	76407149	1397209	1329.44	7.5028
Norfolk	Other ag prods.	8.1807	57.8479	1395.56	0.340641	-0.84386	-0.0422456	84444582	1661214	1375.71	8.37713
NYCity	Other ag prods.	18.5833	71.2791	18596.4	0.390222	-0.821274	0.661363	1640737533	23352510	1439.5	3.61646
OklahomaCity	Other ag prods.	2.58711	67.8277	118.641	1.33302	1.01374	-0.0751656	68630900	1368369	1603.98	2.80909
Omaha	Other ag prods.	1.28622	34.5669	1765.52	1.0572	0.797246	-0.352764	46954969	798881	1796.32	3.49937
Orlando	Other ag prods.	8.06552	57.7422	1331.67	0.770602	0.606001	0.266885	116550214	2922274	1536.51	6.04422
Philadelphia	Other ag prods.	38.8505	49.78	6602.32	-0.327276	-0.750105	0.494522	408763236	7023469	1605.9	5.0271
Phoenix	Other ag prods.	47.1871	21.4745	1279.93	1.2506	0.679972	0.500279	192799880	4329756	1070.35	2.75819
Pittsburgh	Other ag prods.	8.16935	56.1154	618.913	1.16156	0.490867	0.065278	132886577	2538542	1995.42	3.52444
Portland	Other ag prods.	2.56401	65.5686	6861.78	0.268864	0.541065	0.0851162	144020095	2991155	805.933	2.91253
Raleigh	Other ag prods.	8.45873	46.5978	1369.89	1.07754	0.599502	0.477061	107472403	1996120	1769.8	2.87745
Richmond	Other ag prods.	35.2902	35.225	412.898	-0.57399	0.83641	0.169691	70712118	1232955	2186.71	18.6538
Rochester	Other ag prods.	1.87968	88.4079	2406.72	1.16908	0.862011	0.478442	58063541	1176568	1635.07	5.12176
Sacramento	Other ag prods.	3.73853	33.335	3752.62	1.09816	0.51135	0.359997	113156396	2455366	1154.96	2.41106
SaltLakeCity	Other ag prods.	3.72847	89.6958	489.905	0.936759	0.881488	-0.194315	110361016	2349121	1034.05	3.22852
SanAntonio	Other ag prods.	29.0887	46.0463	817.396	0.962978	0.529326	0.225264	92610410	2236981	1403.23	4.9898
SanDiego	Other ag prods.	22.9843	61.5722	1621.79	0.874729	-0.218476	0.749091	180338029	3174335	828.242	0.707029
SanFrancisco	Other ag prods.	12.7616	74.0632	11052.9	-0.120371	-0.544706	0.383947	644381799	8364063	851.045	2.50084
Savannah	Other ag prods.	1.35497	76.754	817.674	0.475716	-0.900691	0.10145	21773953	515253	1364.56	13.6034
Seattle	Other ag prods.	7.03231	67.6478	5861.72	-0.00236218	-0.368444	0.449787	301682179	4404564	647.827	4.37727
StLouis	Other ag prods.	0.903841	14.203	2491.24	-2.05279	0.293186	-0.162087	150197893	2901493	1604.15	5.46058
Tampa	Other ag prods.	10.5988	38.5293	2356.12	-0.306318	0.515994	0.042715	120334797	2843636	1413.78	4.40475
Tucson	Other ag prods.	25.867	68.5062	775.287	0.229859	0.166639	0.419448	37978117	1040411	891.504	3.59737
Tulsa	Other ag prods.	1.68751	64.7911	550.115	-0.801934	0.976245	-0.337168	56217767	1122629	1530.91	9.10565
WashingtonDC	Other ag prods.	10.4609	70.1569	697.954	1.26154	-0.673321	0.533205	440899163	5811111	1835.74	4.04732
Wichita	Other ag prods.	1.76242	21.9054	402.541	1.21208	0.942617	-0.780582	29645201	672251	1861.96	5.70709
Albany	Other foodstuffs	3.23627	61.4871	1655.67	-0.324209	0.743559	0.367838	59556406	1170241	1504.99	1.77128
Atlanta	Other foodstuffs	3.81089	60.1091	9559.72	1.25934	-0.69516	0.681587	311151978	6077035	1503.85	8.02239
Austin	Other foodstuffs	8.65575	82.9367	1576.51	1.05851	0.491174	0.00657728	99254275	1834586	1296.39	8.31591
Baltimore	Other foodstuffs	10.8664	63.3789	6895.44	-0.11831	0.0250104	0.437821	165503885	2754637	1592.25	2.29513
BatonRouge	Other foodstuffs	2.86618	75.8446	1294.96	-0.76541	0.66604	-1.57891	49368176	813125	1648.63	6.76578
Beaumont	Other foodstuffs	7.77473	76.8519	313.639	-0.748951	0.372155	-1.70867	27559991	404048	1414.48	8.55251
Birmingham	Other foodstuffs	0.392773	68.8378	4962.59	1.14239	0.887365	0.0488516	58428685	1307438	1788.49	3.9821
Boston	Other foodstuffs	5.67174	66.7387	8079	0.0773393	0.434591	0.693904	512812568	7895951	1384	1.90442
Buffalo	Other foodstuffs	1.59483	70.5542	2036.07	-0.097901	-0.917686	0.103653	60072173	1213967	1452.01	5.95221
Charleston	Other foodstuffs	7.33939	66.8919	147.297	0.864238	-0.87354	0.284469	31340382	696839	1430.43	10.8788
Charlotte	Other foodstuffs	2.22404	69.4083	3299.71	1.08429	0.0690178	0.32307	120980242	2142208	1789.28	2.84713
Chicago	Other foodstuffs	8.63878	51.9274	21820.9	1.45144	-0.54731	0.316903	571347291	9738322	1583.3	0.962824
Cincinnati	Other foodstuffs	4.11325	52.8391	3766.7	1.37643	0.0835842	0.217017	112914989	2125667	1824.98	1.39919
Cleveland	Other foodstuffs	3.04274	44.7094	6751.24	0.376531	0.155611	0.0147441	168672698	3498611	1806.24	5.17831
Columbus	Other foodstuffs	3.16382	68.112	3455.55	1.10285	0.690337	0.385679	114488647	2351437	1891.38	2.8579
CorpusChristi	Other foodstuffs	9.50005	78.6569	282.481	-1.22147	0.150553	-1.20486	25292683	510853	1252.85	7.54453
Dallas	Other foodstuffs	5.85121	58.2459	10135.7	1.59025	-0.336776	0.505893	390043661	7056147	1189.95	2.00858
Dayton	Other foodstuffs	2.00212	42.5671	2251.51	0.331313	0.924896	-0.233664	45498102	1080021	2034.34	2.46448
Denver	Other foodstuffs	0.778805	57.5634	2937.84	-0.465084	0.481447	0.427417	185232003	3218975	1003.33	1.79776
Detroit	Other foodstuffs	2.08564	60.6236	5173.84	0.272482	-0.821274	0.193775	251505227	5321185	1418.26	4.24799
ElPaso	Other foodstuffs	2.46269	76.1122	886.086	1.00259	-0.489675	0.0931682	27525750	835667	843.771	26.5702
FortWayne	Other foodstuffs	0.864589	55.7009	2189.8	0.844705	0.895168	0.142145	25987986	616987	2131.98	4.22441
Fresno	Other foodstuffs	3.51802	49.4941	3622.86	0.613541	0.481265	0.190162	40557017	1096572	938.858	1.70554
GrandRapids	Other foodstuffs	1.33303	50.4748	4116.82	0.96531	0.827861	0.191313	58362972	1397833	1599.4	2.79925
Greensboro	Other foodstuffs	5.03932	71.6345	850.954	0.904142	0.90223	0.354707	70982529	1570685	1946.56	2.20141
Greenville	Other foodstuffs	1.11646	68.7722	2508.03	0.751275	0.968982	-0.0953479	53637094	1382635	1823.99	9.11329
Hartford	Other foodstuffs	3.55939	76.6004	1667.24	0.685968	1.02111	0.367182	87293146	1215307	1853.08	3.69636
Houston	Other foodstuffs	8.42559	69.686	8418.18	0.0590711	-0.596461	-1.13153	411724369	6378122	1189.46	1.96683
Indianapolis	Other foodstuffs	2.02715	54.5703	4600.2	1.5448	0.72269	0.171609	127433333	2310169	1776.68	1.4803
Jacksonville	Other foodstuffs	2.17236	73.8621	1833.23	-0.255743	-0.0263105	0.712256	62346973	1450534	1259.28	2.6779
KansasCity	Other foodstuffs	1.23003	60.9952	4886.16	1.42588	0.62518	0.263502	119670644	2376530	1431	7.32547
Knoxville	Other foodstuffs	4.0343	63.7832	2446.86	1.53734	0.651614	0.337944	42636395	1090652	1836.57	2.98404
LakeCharles	Other foodstuffs	1.69083	76.513	137.746	-0.71247	0.226415	-0.975041	13514066	201110	1850.11	8.09349
Laredo	Other foodstuffs	0.392572	67.3539	280.996	0.670739	-0.846032	0.225472	9329405	260595	931.485	5.00874
LasVegas	Other foodstuffs	2.99127	78.1424	1550.23	0.517016	0.913795	0.309202	90704079	2032809	879.63	2.00718
LosAngeles	Other foodstuffs	7.69856	70.8959	39669.6	0.954885	-0.821274	0.390024	966466036	18181675	771.394	4.77718
Louisville	Other foodstuffs	1.64175	53.7017	1456.6	1.46163	-0.626885	0.119092	58031853	1170892	1787.45	2.26993
Memphis	Other foodstuffs	3.74785	48.2697	3928.33	1.59255	-0.357166	0.899734	56936214	1039378	1516.78	1.25645
Miami	Other foodstuffs	6.10306	82.1589	9045.9	0.0980082	-0.87354	0.337853	277981108	6357838	885.84	24.1455
Milwaukee	Other foodstuffs	3.19824	36.9166	8416.78	0.569887	0.738922	0.328075	105011108	2037220	1539.61	1.77738
Minneapolis	Other foodstuffs	3.24256	44.015	7467.61	-1.04762	0.329939	-0.120304	216707297	3632345	1104.52	2.90709
Mobile	Other foodstuffs	0.405112	71.6188	145.095	-0.63542	-0.277496	0.0285814	22918627	603961	1403.99	2.73801
Nashville	Other foodstuffs	4.06282	67.3177	3309.85	1.18028	0.7999	0.517059	98210362	1846180	1659.48	1.23458
[truncated: 650 more rows]
